# Supplementary material for: Lactate Promotes the Second Cell Fate Decision in Blastocysts by Prompting Primitive Endoderm Formation Through an Intercellular Positive Feedback Loop That Couples Paracrine FGF Signalling
Source: Cell Prolif. 2025 Jun 27;58(10):e70088. doi: 10.1111/cpr.70088 (PMC12508697; doi:10.1111/cpr.70088)
Supplement: Supplementary file 2 — Table S1. List of primary antibodies and primers used in this study. [file CPR-58-e70088-s003.xlsx]

## Sheet: Primer list
Genes	Forward primer (5’-3’)	Reverse primer (5’-3’)
β-Actin	TGGCGCTTTTGACTCAGGAT	GGGATGTTTGCTCCAACCAA
Gata6	TGCAAGATTGCATCATGACAGA	TGACCTCAGATCAGCCACGTTA
Sox17	TATGGTGTGGGCCAAAGACGAA	CCGCTTCTCTGCCAAGGTCAA
Gata4	AAACGGAAGCCCAAGAACC	GCTGCTGTGCCCATAGTGAG
Pdgfra	CGCTGGAGGGTTATCGAGTC	CAGGTTGGGACCGGCTTAAT
Nanog	AGGATGAAGTGCAAGCGGTG	TGCTGAGCCCTTCTGAATCAG
Pou5f1	CCCCAATGCCGTGAAGTTG	TCAGCAGCTTGGCAAACTGTT
Ldha	TGTCTCCAGCAAAGACTACTGT	GACTGTACTTGACAATGTTGGGA
Ldhb	CATTGCGTCCGTTGCAGATG	GGAGGAACAAGCTCCCGTG
Fgf4	TGGGCCTCAAAAGGCTTCG	CGTCGGTAAAGAAAGGCACAC
Fgfr1	TGGACCGCATTGTGGCCTTGAC	TCAGCGCCGTTTGAGTCCACTG
Fgfr2	TGCACGCAGGATGGACCTCTCT	TGCTCCTCGGGGACACGGTTAA
Fgf5	GAAACTCGGATACAGCATCCCTCT	GGATCGCTACAGAGAATCCCACTT
Map2	TTCTTTTGCTTGCTCGGGATT	ATACAGGGCTTGGTTTATTTCAGAGA
T	AAGGAACCACCGGTCATC	GTGTGCGTCAGTGGTGTGTAATG
Eomes	CCCTATGGCTCAAATTCCAC	CCAGAACCACTTCCACGAAA

## Sheet: Reference genes screen
Sample	1	2	3	4	5	6	7	8	9	10	1	2	3	4	5	6	7	8	9	10	11	12	13	14	15	16	17	18	19	1	2	3	4	5	6	7	8	9	10	11	12	13	14	15	16	17	18	19	14
β-actin	23.11	24.03	23.58	23.29	23.18	23.92	23.76	23.21	24.03	23.79	23.16	23.12	23.16	24	24.15	24.08	24.25	23.65	23.64	23.35	23.12	23.33	23.1	23.36	23.39	23.41	23.97	23.43	22.39	22.21	22.61	23.94	22.61	22.67	22.45	23.22	22.07	22.32	23.02	22.87	22.95	23.6	23.15	22.66	24.1	22.55	22.07	20.53	22.05
GAPDH	25.47	26.2	26.36	25.39	25.62	25.71	26.27	25.9	26.19	25.74	25.67	25.53	25.16	26.01	26.59	26.2	26.52	26.15	25.39	25.39	25.79	25.64	24.73	25.75	25.19	25.87	26.4	25.45	25.23	24.79	24.48	25.16	24.77	24.72	24.78	24.57	24.36	24.65	25.12	24.61	24.89	25.78	24.99	25.14	25.67	28.37	23.45	23.02	24.69
H2afz	26.1	26.79	26.14	26.66	26.46	26.21	26.53	25.33	27.21	26.6	26.6	26.53	25.63	26.71	27.12	27.11	27.64	26.11	25.82	25.63	26.65	27.02	25.83	26.38	25.89	26.21	27.24	26.41	25.98	25.73	25.41	26.21	25.44	25.96	25.36	25.82	25.63	26.16	26.24	25.48	26.34	26.97	26.24	25.97	26.73	24.64	24.78	23.67	25.52
18S	12.68	12.17	13.1	12.92	12.82	12.68	13.27	12.91	13.39	12.95	14.87	14.62	14.53	14.97	16.17	15.37	16.01	15.33	14.15	14.4	15.56	14.77	14.73	14.94	14.92	15.43	16.33	14.72	13.13	12.27	12.12	12.8	11.71	12.32	12.08	12.6	12.12	12.47	12.56	12.35	12.58	13.32	12.37	12.51	13.07	11.16	10.89	10.65	12.19
GoupID	50mM Sodium oxamate	50mM Sodium oxamate	50mM Sodium oxamate	50mM Sodium oxamate	50mM Sodium oxamate	50mM Sodium oxamate	50mM Sodium oxamate	50mM Sodium oxamate	50mM Sodium oxamate	50mM Sodium oxamate	Control	Control	Control	Control	Control	Control	Control	Control	Control	Control	Control	Control	Control	Control	Control	Control	Control	Control	Control	50mM Sodium lactate	50mM Sodium lactate	50mM Sodium lactate	50mM Sodium lactate	50mM Sodium lactate	50mM Sodium lactate	50mM Sodium lactate	50mM Sodium lactate	50mM Sodium lactate	50mM Sodium lactate	50mM Sodium lactate	50mM Sodium lactate	50mM Sodium lactate	50mM Sodium lactate	50mM Sodium lactate	50mM Sodium lactate	50mM Sodium lactate	50mM Sodium lactate	50mM Sodium lactate	1000ng/mL FGF2
the stability validation of candidate reference genes
Gene name	Stability value
β-actin	0.0153777
GAPDH	0.0166957
H2afz	0.0188985
18S	0.0399604
Best gene	β-actin
Stability value	0.0153777
Best combination of two genes	β-actin and GAPDH
Stability value for best combination of two genes	0.0178462
[truncated: 39 more columns]

## Sheet: Antibodies list
Primary antibody list
Antibody	Company	Product code	Concentration or dilution	Application
Human GATA-6 antibody	R&D Systems	AF1700	2μg/mL	IF
Human FGF-4 antibody	R&D Systems	AF235	0.1μg/mL	WB
p44/42 MAPK (Erk1/2) Antibody	CST	9102	1:1000	WB
Phospho-p44/42 MAPK (Erk1/2) (Thr202/Tyr204) (20G11) Rabbit mAb	CST	4376	1:1000	WB
Nanog (D2A3) XP® Rabbit mAb	CST	8822	1:1000	WB
GATA-6 (D61E4) XP® Rabbit mAb	CST	5851	1:1000	WB
LDH-B (431.1)	Santa Cruz	sc-100775	0.2μg/mL	WB
LDHA-Specific Polyclonal Antibody	Proteintech	19987-1-AP	0.325μg/mL	WB
Anti-Nanog antibody	Abcam	ab80892	0.4μg/mL	IF
AFP Polyclonal Antibody	Proteintech	14550-1-AP	1.3μg/mL	IF
Anti-β-Actin (ACTB) Antibody	Sigma-Aldrich	A5441	1:5000	WB
Anti-Lactyl-Histone H4 (Lys12) Rabbit mAb	PTM BIO	PTM-1411	1:1000	IF/WB
Anti-L-Lactyl Lysine Rabbit mAb	PTM BIO	PTM-1401	1:1000	IF
Anti-Histone H3	Abcam	ab10799	1μg/mL	WB
Anti-Oct4 antibody	Abcam	ab19857	2μg/mL	IF
Secondary antibody list
Antibody	Company	Product code	Concentration	Application
horseradish peroxidase (HRP)-labelled goat anti-rabbit IgG	ZSBIO	ZB-2306	8ng/mL	WB
horseradish peroxidase (HRP)-labelled goat anti-mouse IgG	ZSBIO	ZB-5305	8ng/mL	WB
horseradish peroxidase (HRP)-labelled mouse anti-goat IgG	ZSBIO	ZB-2306	8ng/mL	WB
Goat anti-Rabbit IgG (H+L) Cross-Adsorbed Secondary Antibody, Alexa Fluor™ 594	Thermo Fisher Scientific	A-11012	2μg/mL	IF
Goat anti-Mouse IgG (H+L) Highly Cross-Adsorbed Secondary Antibody, Alexa Fluor™ 488	Thermo Fisher Scientific	A-11029	2μg/mL	IF
Donkey anti-Goat IgG (H+L) Cross-Adsorbed Secondary Antibody, Alexa Fluor™ 594	Thermo Fisher Scientific	A-11058	2μg/mL	IF
Donkey anti-Rabbit IgG (H+L) Highly Cross-Adsorbed Secondary Antibody, Alexa Fluor™ 488	Thermo Fisher Scientific	A-21206	2μg/mL	IF
