# Supplementary material for: Lactate Promotes the Second Cell Fate Decision in Blastocysts by Prompting Primitive Endoderm Formation Through an Intercellular Positive Feedback Loop That Couples Paracrine FGF Signalling
Source: Cell Prolif. 2025 Jun 27;58(10):e70088. doi: 10.1111/cpr.70088 (PMC12508697; doi:10.1111/cpr.70088)
Supplement: Supplementary file 3 — Table S2. CUT&Tag peaks with increased H4K12la signals in sodium lactate‐treated iXEN cells at d4 compared to control. [file CPR-58-e70088-s001.xlsx]

## Sheet: Sheet1
	seqnames	start	end	width	strand	annotation	geneChr	geneStart	geneEnd	geneLength	geneStrand	geneId	transcriptId	distanceToTSS	ENSEMBL	SYMBOL	GENENAME		Conc	Conc_control	Conc_lactate	p.value
1	chr3	128228559	128228958	400	*	Promoter (2-3kb)	3	128148802	128231553	82752	2	402774	ENSMUST00000196617.1	2595	ENSMUSG00000105816	D030025E07Rik	RIKEN cDNA D030025E07 gene		3.14908	0	4.07211	0.00349654
2	chr2	3369553	3369952	400	*	Promoter (2-3kb)	2	3341982	3366591	24610	2	99035	ENSMUST00000027955.10	-2962	ENSMUSG00000026645	Olah	oleoyl-ACP hydrolase		3.11085	0	4.05138	0.0023841
3	chr4	95999563	95999962	400	*	Promoter (2-3kb)	4	96002446	96009525	7080	1	77963	ENSMUST00000146947.7	-2484	ENSMUSG00000028572	Hook1	hook microtubule tethering protein 1		2.99965	0	3.99965	0.000190114
4	chr17	30782070	30782469	400	*	Promoter (2-3kb)	17	30779733	30792766	13034	1	13417	ENSMUST00000237094.1	2337	ENSMUSG00000033826	Dnah8	dynein, axonemal, heavy chain 8		3.08046	0	3.99965	0.00253067
5	chr9	57144496	57144895	400	*	Promoter (2-3kb)	9	57143256	57147034	3779	2	72774	ENSMUST00000034842.4	2139	ENSMUSG00000032298	Neil1	nei endonuclease VIII-like 1 (E. coli)		3.02978	0	3.94599	0.00408073
6	chr5	127544135	127544534	400	*	Promoter (2-3kb)	5	127541626	127564866	23241	1	208213	ENSMUST00000132592.1	2509	ENSMUSG00000034324	Tmem132c	transmembrane protein 132C		2.98053	0	3.93779	0.00340795
7	chr2	172372833	172373232	400	*	Promoter (2-3kb)	2	172370734	172382448	11715	1	67337	ENSMUST00000116375.1	2099	ENSMUSG00000027498	Cstf1	cleavage stimulation factor, 3' pre-RNA, subunit 1		3.01525	0	3.93058	0.0104707
8	chr5	122204061	122204460	400	*	Promoter (2-3kb)	5	122206804	122233540	26737	1	74096	ENSMUST00000145854.7	-2344	ENSMUSG00000064267	Hvcn1	hydrogen voltage-gated channel 1		3.00694	0	3.92176	0.010962
9	chr11	103922872	103923271	400	*	Promoter (2-3kb)	11	103910557	103926151	15595	2	18195	ENSMUST00000140394.2	2880	ENSMUSG00000034187	Nsf	N-ethylmaleimide sensitive fusion protein		2.93493	0	3.8908	0.00339722
10	chr6	83987015	83987414	400	*	Promoter (2-3kb)	6	83984354	83986617	2264	1	18139	ENSMUST00000204823.1	2661	ENSMUSG00000030016	Zfp638	zinc finger protein 638		2.97025	0	3.88281	0.00333347
11	chr7	114722224	114722623	400	*	Promoter (2-3kb)	7	114719511	114720139	629	1	116903	ENSMUST00000182044.1	2713	ENSMUSG00000030666	Calcb	calcitonin-related polypeptide, beta		2.90318	0	3.85805	0.00314764
12	chr13	61360537	61360936	400	*	Promoter (2-3kb)	13	61353677	61358197	4521	2	56092	ENSMUST00000225321.1	-2340	ENSMUSG00000021440	Cts7	cathepsin 7		2.93155	0	3.84167	0.00355764
13	chr19	4197065	4197464	400	*	Promoter (2-3kb)	19	4194649	4195104	456	1	19045	ENSMUST00000236921.1	2416	ENSMUSG00000040385	Ppp1ca	protein phosphatase 1 catalytic subunit alpha		2.93103	0	3.84111	0.00754537
14	chr14	99043393	99043792	400	*	Promoter (2-3kb)	14	99036269	99045952	9684	2	76789	ENSMUST00000227197.1	2160	ENSMUSG00000033186	Mzt1	mitotic spindle organizing protein 1		2.90128	0	3.83229	0.00514846
15	chr17	13877441	13877840	400	*	Promoter (2-3kb)	17	13874907	13882405	7499	1	17356	ENSMUST00000136087.1	2534	ENSMUSG00000068036	Afdn	afadin, adherens junction formation factor		2.82397	0	3.82397	0.000358412
16	chr8	79663123	79663522	400	*	Promoter (2-3kb)	8	79661084	79668489	7406	1	73945	ENSMUST00000174485.7	2039	ENSMUSG00000036990	Otud4	OTU domain containing 4		2.86262	0	3.81618	0.00367115
17	chr7	120937781	120938180	400	*	Promoter (2-3kb)	7	120934830	120938474	3645	1	26939	ENSMUST00000209014.1	2951	ENSMUSG00000030880	Polr3e	polymerase (RNA) III (DNA directed) polypeptide E		2.87792	0	3.80777	0.004128
18	chr6	42746490	42746889	400	*	Promoter (2-3kb)	6	42744039	42744992	954	1	258016	ENSMUST00000053647.4	2451	ENSMUSG00000095831	Or2f1	olfactory receptor family 2 subfamily F member 1		2.85448	0	3.80777	0.00634199
19	chr15	102992629	102993028	400	*	Promoter (2-3kb)	15	102990607	102993821	3215	1	15426	ENSMUST00000001703.7	2022	ENSMUSG00000001657	Hoxc8	homeobox C8		2.88327	0	3.79023	0.00554805
20	chr4	88118615	88119014	400	*	Promoter (2-3kb)	4	88121299	88411004	289706	1	230393	ENSMUST00000159342.7	-2285	ENSMUSG00000038368	Focad	focadhesin		2.85907	0	3.76439	0.0120558
21	chr10	39734820	39735219	400	*	Promoter (2-3kb)	10	39732364	39875206	142843	1	19714	ENSMUST00000164763.7	2456	ENSMUSG00000019841	Rev3l	REV3 like, DNA directed polymerase zeta catalytic subunit		2.82057	0	3.74751	0.00377085
22	chr10	62867561	62867960	400	*	Promoter (2-3kb)	10	62839097	62865304	26208	2	52463	ENSMUST00000173081.1	-2257	ENSMUSG00000047146	Tet1	tet methylcytosine dioxygenase 1		2.81944	0	3.74632	0.00405521
23	chr5	68029314	68029713	400	*	Promoter (2-3kb)	5	68031835	68166398	134564	1	433899	ENSMUST00000094715.7	-2122	ENSMUSG00000068082	Grxcr1	glutaredoxin, cysteine rich 1		2.83388	0	3.73749	0.00745934
24	chr10	34056732	34057131	400	*	Promoter (2-3kb)	10	34060022	34102944	42923	1	692132	ENSMUST00000220095.1	-2891	ENSMUSG00000071340	Trappc3l	trafficking protein particle complex 3 like		2.77849	0	3.72921	0.00396882
25	chr11	43377108	43377507	400	*	Promoter (2-3kb)	11	43374397	43374461	65	2	387164	ENSMUST00000083667.1	-2647	ENSMUSG00000065601	Mir146	microRNA 146		2.82614	0	3.72921	0.00632041
26	chr16	56710365	56710764	400	*	Promoter (2-3kb)	16	56704449	56712976	8528	2	21787	ENSMUST00000136394.7	2212	ENSMUSG00000022757	Tfg	Trk-fused gene		2.82558	0	3.72861	0.00706428
27	chr9	120132562	120132961	400	*	Promoter (2-3kb)	9	120130415	120130563	149	1	104433	ENSMUST00000082991.1	2147	ENSMUSG00000064925	Snora62	small nucleolar RNA, H/ACA box 62		2.71007	0	3.71007	0.000355961
28	chr18	12142289	12142688	400	*	Promoter (2-3kb)	18	12139377	12155392	16016	1	66878	ENSMUST00000234985.1	2912	ENSMUSG00000024404	Riok3	RIO kinase 3		2.78501	0	3.71007	0.00587749
29	chrX	100793893	100794292	400	*	Promoter (2-3kb)	20	100796577	100806613	10037	1	53310	ENSMUST00000148076.1	-2285	ENSMUSG00000000881	Dlg3	discs large MAGUK scaffold protein 3		2.75244	0	3.70225	0.00731858
30	chr18	12876718	12877117	400	*	Promoter (2-3kb)	18	12756192	12879977	123786	2	64291	ENSMUST00000119512.7	2860	ENSMUSG00000044252	Osbpl1a	oxysterol binding protein-like 1A		2.7998	0	3.70102	0.00762212
31	chr19	10044638	10045037	400	*	Promoter (2-3kb)	19	10041732	10057936	16205	1	60527	ENSMUST00000237672.1	2906	ENSMUSG00000024664	Fads3	fatty acid desaturase 3		2.79188	0	3.69253	0.00809457
32	chr16	91884870	91885269	400	*	Promoter (2-3kb)	16	91887446	91909272	21827	1	16443	ENSMUST00000125052.7	-2177	ENSMUSG00000022957	Itsn1	intersectin 1 (SH3 domain protein 1A)		2.7913	0	3.69191	0.0118895
33	chr8	22650476	22650875	400	*	Promoter (2-3kb)	8	22628126	22653418	25293	2	18970	ENSMUST00000033938.6	2543	ENSMUSG00000031536	Polb	polymerase (DNA directed), beta		2.68337	0	3.68337	0.00173092
34	chrX	135582935	135583334	400	*	Promoter (2-3kb)	20	135584380	135586133	1754	2	170722	ENSMUST00000127202.1	2799	ENSMUSG00000031410	Nxf7	nuclear RNA export factor 7		2.78332	0	3.68337	0.00838632
35	chr14	46834307	46834706	400	*	Promoter (2-3kb)	14	46832244	46848059	15816	1	68755	ENSMUST00000133790.1	2063	ENSMUSG00000055128	Cgrrf1	cell growth regulator with ring finger domain 1		2.78274	0	3.68275	0.0100138
36	chr2	11600571	11600970	400	*	Promoter (2-3kb)	2	11585437	11603262	17826	2	76938	ENSMUST00000040314.11	2292	ENSMUSG00000037197	Rbm17	RNA binding motif protein 17		2.67352	0	3.67352	0.000427116
37	chr6	113709332	113709731	400	*	Promoter (2-3kb)	6	113707276	113710449	3174	1	381801	ENSMUST00000138420.1	2056	ENSMUSG00000056952	Tatdn2	TatD DNase domain containing 2		2.76431	0	3.66298	0.0247871
38	chr17	31653511	31653910	400	*	Promoter (2-3kb)	17	31648312	31656490	8179	2	108121	ENSMUST00000236260.1	2580	ENSMUSG00000061613	U2af1	U2 small nuclear ribonucleoprotein auxiliary factor (U2AF) 1		2.75559	0	3.65362	0.0199203
39	chr10	85641861	85642260	400	*	Promoter (2-3kb)	10	85639573	85660289	20717	1	74007	ENSMUST00000128338.7	2288	ENSMUSG00000020042	Abtb3	ankyrin repeat and BTB domain containing 3		2.7148	0	3.63602	0.00627533
40	chr2	122317793	122318192	400	*	Promoter (2-3kb)	2	122315672	122347972	32301	1	99439	ENSMUST00000099461.3	2121	ENSMUSG00000033268	Duox1	dual oxidase 1		2.7392	0	3.63602	0.00991278
41	chr4	152006319	152006718	400	*	Promoter (2-3kb)	4	152008803	152017680	8878	1	242785	ENSMUST00000097773.3	-2085	ENSMUSG00000073700	Klhl21	kelch-like 21		2.72972	0	3.62585	0.0121426
42	chr15	66626636	66627035	400	*	Promoter (2-3kb)	15	66629910	66637032	7123	1	239510	ENSMUST00000229033.1	-2875	ENSMUSG00000072501	Phf20l1	PHD finger protein 20-like 1		2.66947	0	3.61625	0.00851552
43	chr11	6196108	6196507	400	*	Promoter (2-3kb)	11	6122925	6193476	70552	2	209586	ENSMUST00000140700.1	-2632	ENSMUSG00000053838	Nudcd3	NudC domain containing 3		2.7208	0	3.61625	0.00868821
44	chr18	10614897	10615296	400	*	Promoter (2-3kb)	18	10617775	10628230	10456	1	20641	ENSMUST00000002551.4	-2479	ENSMUSG00000002477	Snrpd1	small nuclear ribonucleoprotein D1		2.66016	0	3.60659	0.0140328
45	chr10	4480058	4480457	400	*	Promoter (2-3kb)	10	4482502	4562231	79730	1	100504234	ENSMUST00000138112.7	-2045	ENSMUSG00000019767	Ccdc170	coiled-coil domain containing 170		2.71181	0	3.60659	0.0154242
46	chr2	158622013	158622412	400	*	Promoter (2-3kb)	2	158624888	158629157	4270	1	109275	ENSMUST00000125390.7	-2476	ENSMUSG00000037761	Actr5	ARP5 actin-related protein 5		2.7112	0	3.60593	0.0141689
47	chr3	58735603	58736002	400	*	Promoter (2-3kb)	3	58732830	58797331	64502	1	71301	ENSMUST00000181694.2	2773	ENSMUSG00000097725	4930593A02Rik	RIKEN cDNA 4930593A02 gene		2.65079	0	3.59686	0.00815122
48	chr5	120698332	120698731	400	*	Promoter (2-3kb)	5	120680203	120695403	15201	2	14357	ENSMUST00000145174.7	-2929	ENSMUSG00000029603	Dtx1	deltex 1, E3 ubiquitin ligase		2.67775	0	3.59686	0.00910303
49	chr9	55544485	55544884	400	*	Promoter (2-3kb)	9	55542336	55544280	1945	1	104360	ENSMUST00000165302.1	2149	ENSMUSG00000032318	Isl2	insulin related protein 2 (islet 2)		2.70277	0	3.59686	0.0106061
50	chr7	126939018	126939417	400	*	Promoter (2-3kb)	7	126942048	126944967	2920	1	233877	ENSMUST00000139233.1	-2631	ENSMUSG00000030685	Kctd13	potassium channel tetramerisation domain containing 13		2.5962	0	3.5962	0.000662049
51	chr13	95987028	95987427	400	*	Promoter (2-3kb)	13	95961163	95984850	23688	2	75209	ENSMUST00000182180.1	-2178	ENSMUSG00000051111	Sv2c	synaptic vesicle glycoprotein 2c		2.65015	0	3.5962	0.00803945
52	chr13	45510920	45511319	400	*	Promoter (2-3kb)	13	45513840	45545898	32059	1	66355	ENSMUST00000128873.1	-2521	ENSMUSG00000000253	Gmpr	guanosine monophosphate reductase		2.64136	0	3.58707	0.00926212
53	chrX	50945592	50945991	400	*	Promoter (2-3kb)	20	50895180	50942710	47531	2	385354	ENSMUST00000164311.6	-2882	ENSMUSG00000036131	Frmd7	FERM domain containing 7		2.69367	0	3.58707	0.0103741
54	chr10	78614850	78615249	400	*	Promoter (2-3kb)	10	78611003	78618074	7072	2	257883	ENSMUST00000095473.5	2825	ENSMUSG00000071185	Or1i2	olfactory receptor family 1 subfamily I member 1		2.69306	0	3.5864	0.00759528
55	chr16	63867064	63867463	400	*	Promoter (2-3kb)	16	63841918	63864175	22258	2	13837	ENSMUST00000232370.1	-2889	ENSMUSG00000052504	Epha3	Eph receptor A3		2.62166	0	3.56661	0.00768943
56	chr2	51441764	51442163	400	*	Promoter (2-3kb)	2	51420984	51438785	17802	2	73375	ENSMUST00000152467.1	-2979	ENSMUSG00000086007	1700057H21Rik	RIKEN cDNA 1700057H21 gene		2.61203	0	3.55661	0.00724083
57	chr18	78059471	78059870	400	*	Promoter (2-3kb)	18	78043614	78057395	13782	2	620235	ENSMUST00000170760.2	-2076	ENSMUSG00000091055	Siglec15	sialic acid binding Ig-like lectin 15		2.6654	0	3.55661	0.016279
58	chr11	6263466	6263865	400	*	Promoter (2-3kb)	11	6265307	6266392	1086	2	52513	ENSMUST00000139073.1	2527	ENSMUSG00000004393	Ddx56	DEAD box helicase 56		2.60234	0	3.54654	0.00663711
59	chr3	102737941	102738340	400	*	Promoter (2-3kb)	3	102720231	102735417	15187	2	78491	ENSMUST00000146624.1	-2524	ENSMUSG00000086745	Tspan2os	tetraspanin 2, opposite strand		2.59192	0	3.53571	0.00808679
60	chr5	32048012	32048411	400	*	Promoter (2-3kb)	5	32045978	32084753	38776	1	107976	ENSMUST00000202080.1	2034	ENSMUSG00000052139	Babam2	BRISC and BRCA1 A complex member 2		2.62	0	3.53571	0.00964204
61	chr11	70959042	70959441	400	*	Promoter (2-3kb)	11	70956200	70961791	5592	2	19069	ENSMUST00000145336.1	2350	ENSMUSG00000040667	Nup88	nucleoporin 88		2.63721	0	3.52618	0.0119019
62	chr14	122933180	122933579	400	*	Promoter (2-3kb)	14	122919906	122936031	16126	2	70551	ENSMUST00000126494.7	2452	ENSMUSG00000041594	Tmtc4	transmembrane and tetratricopeptide repeat containing 4		2.52549	0	3.52549	0.000725442
63	chr12	38839752	38840151	400	*	Promoter (2-3kb)	12	38837398	38865716	28319	1	14009	ENSMUST00000161591.1	2354	ENSMUSG00000004151	Etv1	ets variant 1		2.62769	0	3.5159	0.0175465
64	chr11	29375876	29376275	400	*	Promoter (2-3kb)	11	29373777	29423411	49635	1	108686	ENSMUST00000109477.1	2099	ENSMUSG00000032740	Ccdc88a	coiled coil domain containing 88A		2.5722	0	3.5152	0.0061372
65	chr13	90896408	90896807	400	*	Promoter (2-3kb)	13	90883453	90898824	15372	2	435376	ENSMUST00000182104.1	2017	ENSMUSG00000078958	Atp6ap1l	ATPase, H+ transporting, lysosomal accessory protein 1-like		2.5722	0	3.5152	0.0100111
66	chr12	87341048	87341447	400	*	Promoter (2-3kb)	12	87308070	87343848	35779	2	20773	ENSMUST00000169845.7	2401	ENSMUSG00000021036	Sptlc2	serine palmitoyltransferase, long chain base subunit 2		2.62704	0	3.5152	0.0130212
67	chr11	48809366	48809765	400	*	Promoter (2-3kb)	11	48808386	48812395	4010	2	211007	ENSMUST00000131888.7	2630	ENSMUSG00000040365	Trim41	tripartite motif-containing 41		2.59089	0	3.50483	0.0130702
68	chr19	11657450	11657849	400	*	Promoter (2-3kb)	19	11647279	11660516	13238	2	225922	ENSMUST00000135994.1	2667	ENSMUSG00000055895	Oosp2	oocyte secreted protein 2		2.61745	0	3.50483	0.0218762
69	chr16	19489054	19489453	400	*	Promoter (2-3kb)	16	19486793	19487832	1040	1	259071	ENSMUST00000074739.3	2261	ENSMUSG00000056822	Or2l13	olfactory receptor family 2 subfamily L member 13		2.6168	0	3.50413	0.0196966
70	chr17	17405170	17405569	400	*	Promoter (2-3kb)	17	17402672	17459387	56716	1	66643	ENSMUST00000115576.2	2498	ENSMUSG00000047786	Lix1	limb and CNS expressed 1		2.48388	0	3.48388	0.00195461
71	chr8	70495380	70495779	400	*	Promoter (2-3kb)	8	70493361	70500930	7570	1	12931	ENSMUST00000132648.1	2019	ENSMUSG00000007888	Crlf1	cytokine receptor-like factor 1		2.57116	0	3.48388	0.0059743
72	chr2	25087057	25087456	400	*	Promoter (2-3kb)	2	25084677	25085574	898	1	72090	ENSMUST00000127384.1	2380	ENSMUSG00000036813	Entpd8	ectonucleoside triphosphate diphosphohydrolase 8		2.56981	0	3.48245	0.013237
73	chr9	59874467	59874866	400	*	Promoter (2-3kb)	9	59871771	59885364	13594	1	270163	ENSMUST00000147364.1	2696	ENSMUSG00000039585	Myo9a	myosin IXa		2.56119	0	3.47328	0.0127531
74	chr9	92454371	92454770	400	*	Promoter (2-3kb)	9	92457373	92492456	35084	1	235527	ENSMUST00000034941.8	-2603	ENSMUSG00000032377	Plscr4	phospholipid scramblase 4		2.53125	0	3.47256	0.00974386
75	chr19	4093892	4094291	400	*	Promoter (2-3kb)	19	4097182	4099017	1836	1	52004	ENSMUST00000025779.10	-2891	ENSMUSG00000024856	Cdk2ap2	cyclin dependent kinase 2 associated protein 2		2.58763	0	3.47256	0.0141924
76	chr5	106977728	106978127	400	*	Promoter (2-3kb)	5	106975238	106979323	4086	1	12545	ENSMUST00000123546.1	2490	ENSMUSG00000029283	Cdc7	cell division cycle 7		2.52239	0	3.46334	0.0107599
77	chrX	91151817	91152216	400	*	Promoter (2-3kb)	20	91155168	91155791	624	1	101055749	ENSMUST00000125932.1	-2952	ENSMUSG00000059972	Gm14773	predicted gene 14773		2.57845	0	3.46261	0.0239899
78	chr11	67543906	67544305	400	*	Promoter (2-3kb)	11	67547154	67684974	137821	1	14457	ENSMUST00000041611.11	-2849	ENSMUSG00000033066	Gas7	growth arrest specific 7		2.57778	0	3.46189	0.0132796
79	chr19	31666568	31666967	400	*	Promoter (2-3kb)	19	30568547	31664370	1095824	2	19091	ENSMUST00000073581.5	-2198	ENSMUSG00000052920	Prkg1	protein kinase, cGMP-dependent, type I		2.56785	0	3.45113	0.0239582
80	chr1	164066013	164066412	400	*	Promoter (2-3kb)	1	164068962	164079996	11035	1	20343	ENSMUST00000195358.1	-2550	ENSMUSG00000026581	Sell	selectin, lymphocyte		2.53017	0	3.44029	0.00922863
81	chr11	97835457	97835856	400	*	Promoter (2-3kb)	11	97833424	97834384	961	1	16796	ENSMUST00000107568.1	2033	ENSMUSG00000038366	Lasp1	LIM and SH3 protein 1		2.50027	0	3.44029	0.0124357
82	chr12	7377318	7377717	400	*	Promoter (2-3kb)	12	7372039	7380330	8292	2	73575	ENSMUST00000187396.1	2613	ENSMUSG00000102096	1700101O22Rik	RIKEN cDNA 1700101O22 gene		2.55786	0	3.44029	0.0191883
83	chr17	12510601	12511000	400	*	Promoter (2-3kb)	17	12419969	12507704	87736	2	20519	ENSMUST00000024595.3	-2897	ENSMUSG00000023828	Slc22a3	solute carrier family 22 (organic cation transporter), member 3		2.51922	0	3.42863	0.0240107
84	chrUn_JH584304	57072	57471	400	*	Promoter (2-3kb)	66	52190	59667	7478	2	66776	ENSMUST00000179505.7	2196	NA	Pisd-ps3	phosphatidylserine decarboxylase, pseudogene 3		2.54712	0	3.42863	0.0261369
85	chr9	98590172	98590571	400	*	Promoter (2-3kb)	9	98587547	98588261	715	1	50797	ENSMUST00000187151.1	2625	ENSMUSG00000032458	Copb2	COPI coat complex subunit beta 2		2.50888	0	3.41762	0.0111835
86	chr1	165197176	165197575	400	*	Promoter (2-3kb)	1	165174337	165194438	20102	2	108735	ENSMUST00000043338.9	-2738	ENSMUSG00000040848	Sft2d2	SFT2 domain containing 2		2.53698	0	3.41762	0.016384
87	chr14	63013931	63014330	400	*	Promoter (2-3kb)	14	63011771	63018088	6318	1	654458	ENSMUST00000100491.1	2160	ENSMUSG00000075572	Defb43	defensin beta 43		2.46862	0	3.40728	0.00904593
88	chr2	121372354	121372753	400	*	Promoter (2-3kb)	2	121372965	121374789	1825	2	140476	ENSMUST00000150332.1	2036	ENSMUSG00000033498	Strc	stereocilin		2.52746	0	3.40728	0.0175604
89	chr15	55559876	55560275	400	*	Promoter (2-3kb)	15	55534094	55557748	23655	2	68537	ENSMUST00000172387.7	-2128	ENSMUSG00000022370	Mrpl13	mitochondrial ribosomal protein L13		2.52746	0	3.40728	0.0204017
90	chr6	65522182	65522581	400	*	Promoter (2-3kb)	6	65525313	65631786	106474	1	414084	ENSMUST00000212402.1	-2732	ENSMUSG00000044162	Tnip3	TNFAIP3 interacting protein 3		2.4679	0	3.40653	0.0097126
91	chr7	29173111	29173510	400	*	Promoter (2-3kb)	7	29174529	29175859	1331	2	57296	ENSMUST00000208592.1	2349	ENSMUSG00000030591	Psmd8	proteasome (prosome, macropain) 26S subunit, non-ATPase, 8		2.52677	0	3.40653	0.0152015
92	chr14	33449449	33449848	400	*	Promoter (2-3kb)	14	33390938	33447158	56221	2	26419	ENSMUST00000130539.7	-2291	ENSMUSG00000021936	Mapk8	mitogen-activated protein kinase 8		2.39611	0	3.39611	0.00262012
93	chr4	9273929	9274328	400	*	Promoter (2-3kb)	4	9271455	9451691	180237	1	74438	ENSMUST00000108348.1	2474	ENSMUSG00000041216	Clvs1	clavesin 1		2.51719	0	3.39611	0.0145257
94	chr11	109992782	109993181	400	*	Promoter (2-3kb)	11	109934273	109995743	61471	2	27404	ENSMUST00000106669.2	2562	ENSMUSG00000020620	Abca8b	ATP-binding cassette, sub-family A member 8b		2.51719	0	3.39611	0.0182232
95	chr11	49206544	49206943	400	*	Promoter (2-3kb)	11	49204319	49217763	13445	1	22720	ENSMUST00000136539.1	2225	ENSMUSG00000046311	Zfp62	zinc finger protein 62		2.45646	0	3.39459	0.0194258
96	chr4	143391512	143391911	400	*	Promoter (2-3kb)	4	143394428	143400160	5733	1	83491	ENSMUST00000037419.3	-2517	ENSMUSG00000041805	Pramel1	PRAME like 1		2.51579	0	3.39459	0.0249889
97	chr5	41624747	41625146	400	*	Promoter (2-3kb)	5	41625733	41627502	1770	2	100972	ENSMUST00000200702.1	2356	ENSMUSG00000029128	Rab28	RAB28, member RAS oncogene family		2.47814	0	3.38485	0.0182257
98	chr11	78383656	78384055	400	*	Promoter (2-3kb)	11	78357577	78386558	28982	2	15218	ENSMUST00000108294.1	2503	ENSMUSG00000002057	Foxn1	forkhead box N1		2.50684	0	3.38485	0.0249805
99	chr2	61624700	61625099	400	*	Promoter (2-3kb)	2	61627721	61646190	18470	1	21353	ENSMUST00000143515.1	-2622	ENSMUSG00000064289	Tank	TRAF family member-associated Nf-kappa B activator		2.38409	0	3.38409	0.00121156
100	chr2	35198376	35198775	400	*	Promoter (2-3kb)	2	35189900	35200789	10890	2	68365	ENSMUST00000148543.1	2014	ENSMUSG00000026878	Rab14	RAB14, member RAS oncogene family		2.38409	0	3.38409	0.00142449
101	chr19	5081831	5082230	400	*	Promoter (2-3kb)	19	5082902	5084881	1980	2	381199	ENSMUST00000136372.1	2651	ENSMUSG00000061451	Tmem151a	transmembrane protein 151A		2.50543	0	3.38332	0.0251238
102	chr11	80298507	80298906	400	*	Promoter (2-3kb)	11	80300912	80355955	55044	1	246104	ENSMUST00000017836.7	-2006	ENSMUSG00000017692	Rhbdl3	rhomboid like 3		2.50543	0	3.38332	0.0478256
103	chr9	57831171	57831570	400	*	Promoter (2-3kb)	9	57790513	57834236	43724	2	56380	ENSMUST00000004780.15	2666	ENSMUSG00000004661	Arid3b	AT-rich interaction domain 3B		2.49641	0	3.3735	0.0255056
104	chr2	18757549	18757948	400	*	Promoter (2-3kb)	2	18742715	18760862	18148	2	100041479	ENSMUST00000174811.1	2914	ENSMUSG00000092353	Gm3363	predicted gene 3363		2.43553	0	3.37273	0.0146449
105	chrX	101385862	101386261	400	*	Promoter (2-3kb)	20	101383736	101385629	1894	1	14618	ENSMUST00000119190.1	2126	ENSMUSG00000047797	Gjb1	gap junction protein, beta 1		2.4957	0	3.37273	0.0257443
106	chr9	101208522	101208921	400	*	Promoter (2-3kb)	9	101206193	101211837	5645	2	235542	ENSMUST00000191226.1	2916	ENSMUSG00000043154	Ppp2r3a	protein phosphatase 2, regulatory subunit B'', alpha		2.43479	0	3.37196	0.0114203
107	chr18	54608896	54609295	400	*	Promoter (2-3kb)	18	54611744	54639870	28127	1	328957	ENSMUST00000237954.1	-2449	ENSMUSG00000118154	9330117O12Rik	RIKEN cDNA 9330117O12 gene		2.4852	0	3.36129	0.0311921
108	chr13	23528024	23528423	400	*	Promoter (2-3kb)	13	23531050	23531519	470	1	69386	ENSMUST00000102972.5	-2627	ENSMUSG00000060981	H4c8	H4 clustered histone 8		2.45533	0	3.36051	0.0129088
109	chr1	128362472	128362871	400	*	Promoter (2-3kb)	1	128331590	128359664	28075	2	17219	ENSMUST00000027601.10	-2808	ENSMUSG00000026355	Mcm6	minichromosome maintenance complex component 6		2.48448	0	3.36051	0.0170939
110	chr2	156847435	156847834	400	*	Promoter (2-3kb)	2	156849956	156853193	3238	1	228839	ENSMUST00000175634.1	-2122	ENSMUSG00000062175	Tgif2	TGFB-induced factor homeobox 2		2.45533	0	3.36051	0.0189397
111	chr2	151718152	151718551	400	*	Promoter (2-3kb)	2	151716062	151720995	4934	2	228769	ENSMUST00000125977.7	2444	ENSMUSG00000032869	Psmf1	proteasome (prosome, macropain) inhibitor subunit 1		2.48448	0	3.36051	0.045725
112	chr7	70356885	70357284	400	*	Promoter (2-3kb)	7	70357763	70359921	2159	2	11819	ENSMUST00000208081.1	2637	ENSMUSG00000030551	Nr2f2	nuclear receptor subfamily 2, group F, member 2		2.44526	0	3.34975	0.0105181
113	chr17	27206982	27207381	400	*	Promoter (2-3kb)	17	27189600	27204469	14870	2	224640	ENSMUST00000055117.8	-2513	ENSMUSG00000044857	Lemd2	LEM domain containing 2		2.40241	0	3.33812	0.0151569
114	chr14	124195800	124196199	400	*	Promoter (2-3kb)	14	123978291	124192902	214612	2	14169	ENSMUST00000026631.5	-2898	ENSMUSG00000025551	Fgf14	fibroblast growth factor 14		2.46395	0	3.33812	0.0323853
115	chr15	84953747	84954146	400	*	Promoter (2-3kb)	15	84951526	84951623	98	2	100526461	ENSMUST00000116791.1	-2124	ENSMUSG00000080441	Mir1249	microRNA 1249		2.33733	0	3.33733	0.0051132
116	chr9	96574240	96574639	400	*	Promoter (2-3kb)	9	96556591	96572043	15453	2	114713	ENSMUST00000144376.1	-2197	ENSMUSG00000032413	Rasa2	RAS p21 protein activator 2		2.46323	0	3.33733	0.0168435
117	chr2	119138464	119138863	400	*	Promoter (2-3kb)	2	119139056	119140875	1820	2	67809	ENSMUST00000127965.1	2012	ENSMUSG00000070730	Rmdn3	regulator of microtubule dynamics 3		2.43364	0	3.33733	0.0169494
118	chr10	57507220	57507619	400	*	Promoter (2-3kb)	10	57510188	57512865	2678	1	15500	ENSMUST00000220162.1	-2569	ENSMUSG00000019878	Hsf2	heat shock factor 2		2.43364	0	3.33733	0.0181448
119	chr10	107497466	107497865	400	*	Promoter (2-3kb)	10	107492853	107494737	1885	2	17878	ENSMUST00000044210.4	-2729	ENSMUSG00000035923	Myf6	myogenic factor 6		2.43364	0	3.33733	0.0259916
120	chr7	99629177	99629576	400	*	Promoter (2-3kb)	7	99624082	99627103	3022	2	100503386	ENSMUST00000178124.2	-2074	ENSMUSG00000096606	Tpbgl	trophoblast glycoprotein-like		2.45321	0	3.3264	0.0148476
121	chr1	21301083	21301482	400	*	Promoter (2-3kb)	1	21285246	21298312	13067	2	241041	ENSMUST00000082032.12	-2771	ENSMUSG00000121505	Gm4956	predicted gene 4956		2.3256	0	3.3256	0.00172159
122	chr11	67173483	67173882	400	*	Promoter (2-3kb)	11	67171220	67197514	26295	1	17882	ENSMUST00000018641.7	2263	ENSMUSG00000033196	Myh2	myosin, heavy polypeptide 2, skeletal muscle, adult		2.39043	0	3.3256	0.012401
123	chr13	53912763	53913162	400	*	Promoter (2-3kb)	13	53912263	53915748	3486	2	78550	ENSMUST00000223176.1	2586	ENSMUSG00000114069	E130119H09Rik	RIKEN cDNA E130119H09 gene		2.45248	0	3.3256	0.0175348
124	chr4	86561027	86561426	400	*	Promoter (2-3kb)	4	86558446	86559804	1359	1	74888	ENSMUST00000131790.1	2581	ENSMUSG00000085108	Saxo1os	stabilizer of axonemal microtubules 1, opposite strand		2.45248	0	3.3256	0.0225286
125	chr2	24855544	24855943	400	*	Promoter (2-3kb)	2	24824965	24852732	27768	2	77683	ENSMUST00000150836.7	-2812	ENSMUSG00000036893	Ehmt1	euchromatic histone methyltransferase 1		2.45248	0	3.3256	0.0427709
126	chr16	36751631	36752030	400	*	Promoter (2-3kb)	16	36752316	36754758	2443	2	57738	ENSMUST00000163471.1	2728	ENSMUSG00000022899	Slc15a2	solute carrier family 15 (H+/peptide transporter), member 2		2.44239	0	3.31458	0.0247219
127	chr5	39647305	39647704	400	*	Promoter (2-3kb)	5	39614769	39645246	30478	2	15476	ENSMUST00000137142.1	-2059	ENSMUSG00000051022	Hs3st1	heparan sulfate (glucosamine) 3-O-sulfotransferase 1		2.41162	0	3.31377	0.0108256
128	chr19	25409674	25410073	400	*	Promoter (2-3kb)	19	25406699	25425984	19286	1	107351	ENSMUST00000146647.2	2975	ENSMUSG00000032702	Kank1	KN motif and ankyrin repeat domains 1		2.41162	0	3.31377	0.0183272
129	chr6	15379552	15379951	400	*	Promoter (2-3kb)	6	15376689	15439048	62360	1	114142	ENSMUST00000115475.6	2863	ENSMUSG00000029563	Foxp2	forkhead box P2		2.44165	0	3.31377	0.0326536
130	chr9	48338073	48338472	400	*	Promoter (2-3kb)	9	48319144	48340834	21691	2	78252	ENSMUST00000135457.7	2362	ENSMUSG00000032028	Nxpe2	neurexophilin and PC-esterase domain family, member 2		2.37913	0	3.31377	0.0353885
131	chr5	67461463	67461862	400	*	Promoter (2-3kb)	5	67463897	67470831	6935	1	320479	ENSMUST00000201973.3	-2035	ENSMUSG00000107385	C330024D21Rik	RIKEN cDNA C330024D21 gene		2.44092	0	3.31297	0.037447
132	chr6	136417948	136418347	400	*	Promoter (2-3kb)	6	136400317	136415569	15253	2	100502936	ENSMUST00000204830.1	-2379	ENSMUSG00000045291	Ube2q2l	ubiquitin conjugating enzyme E2 Q2 like		2.43075	0	3.30185	0.0209728
133	chr14	16391762	16392161	400	*	Promoter (2-3kb)	14	16389577	16393426	3850	1	21974	ENSMUST00000159987.1	2185	ENSMUSG00000017485	Top2b	topoisomerase (DNA) II beta		2.30104	0	3.30104	0.00422786
134	chr10	76544326	76544725	400	*	Promoter (2-3kb)	10	76541882	76542746	865	1	16987	ENSMUST00000163049.1	2444	ENSMUSG00000033105	Lss	lanosterol synthase		2.36696	0	3.30104	0.0163863
135	chr4	143844022	143844421	400	*	Promoter (2-3kb)	4	143846497	143853637	7141	1	194225	ENSMUST00000094522.7	-2076	ENSMUSG00000029451	Pramel27	PRAME like 27		2.36696	0	3.30104	0.0205385
136	chr9	21077890	21078289	400	*	Promoter (2-3kb)	9	21075497	21075588	92	2	102465656	ENSMUST00000183526.1	-2302	ENSMUSG00000098907	Mir7082	microRNA 7082		2.43	0	3.30104	0.0240317
137	chr4	47022617	47023016	400	*	Promoter (2-3kb)	4	47017000	47025710	8711	2	75691	ENSMUST00000152479.1	2694	ENSMUSG00000066191	Anks6	ankyrin repeat and sterile alpha motif domain containing 6		2.43	0	3.30104	0.0274354
138	chr2	181215366	181215765	400	*	Promoter (2-3kb)	2	181205562	181213185	7624	2	20811	ENSMUST00000016498.4	-2181	ENSMUSG00000027579	Srms	src-related kinase lacking C-terminal regulatory tyrosine and N-terminal myristylation sites		2.42926	0	3.30023	0.0498746
139	chr9	111216311	111216710	400	*	Promoter (2-3kb)	9	111214193	111216509	2317	1	71268	ENSMUST00000199711.1	2118	ENSMUSG00000032497	Lrrfip2	leucine rich repeat (in FLII) interacting protein 2		2.38925	0	3.28982	0.0190119
140	chr4	132400541	132400940	400	*	Promoter (2-3kb)	4	132358249	132398211	39963	2	100169	ENSMUST00000084249.10	-2330	ENSMUSG00000066043	Phactr4	phosphatase and actin regulator 4		2.41975	0	3.28982	0.0308574
141	chr10	99756800	99757199	400	*	Promoter (2-3kb)	10	99759506	99830562	71057	1	102638712	ENSMUST00000217945.1	-2307	ENSMUSG00000112304	Gm35206	predicted gene, 35206		2.41975	0	3.28982	0.0350501
142	chr10	4416229	4416628	400	*	Promoter (2-3kb)	10	4403984	4413745	9762	2	433224	ENSMUST00000137429.1	-2484	ENSMUSG00000121418	Gm5512	required for meiotic nuclear division 1 pseudogene		2.41975	0	3.28982	0.0415725
143	chr1	83276761	83277160	400	*	Promoter (2-3kb)	1	83255442	83279165	23724	2	77629	ENSMUST00000159078.1	2005	ENSMUSG00000026163	Sphkap	SPHK1 interactor, AKAP domain containing		2.41975	0	3.28982	0.049489
144	chr5	66193511	66193910	400	*	Promoter (2-3kb)	5	66166607	66191336	24730	2	73639	ENSMUST00000201903.1	-2175	ENSMUSG00000107014	1700126H18Rik	RIKEN cDNA 1700126H18 gene		2.35547	0	3.28901	0.0166902
145	chr2	87354425	87354824	400	*	Promoter (2-3kb)	2	87357426	87358443	1018	1	259031	ENSMUST00000058737.4	-2602	ENSMUSG00000081234	Or12e8	olfactory receptor family 12 subfamily E member 8		2.37794	0	3.2777	0.00955127
146	chr15	6582184	6582583	400	*	Promoter (2-3kb)	15	6579892	6620608	40717	1	23880	ENSMUST00000159714.1	2292	ENSMUSG00000022148	Fyb1	FYN binding protein 1		2.40868	0	3.2777	0.0224015
147	chr4	97693051	97693450	400	*	Promoter (2-3kb)	4	97569190	97690736	121547	2	319865	ENSMUST00000186369.1	-2315	NA	E130114P18Rik	RIKEN cDNA E130114P18 gene		2.40868	0	3.2777	0.0269879
148	chr9	114507744	114508143	400	*	Promoter (2-3kb)	9	114492900	114504916	12017	2	12773	ENSMUST00000215959.1	-2828	ENSMUSG00000047898	Ccr4	C-C motif chemokine receptor 4		2.40868	0	3.2777	0.0303848
149	chr16	55496843	55497242	400	*	Promoter (2-3kb)	16	55494731	55494797	67	1	100628589	ENSMUST00000175551.1	2112	ENSMUSG00000093292	Mir5118	microRNA 5118		2.37794	0	3.2777	0.0306692
150	chr13	109754625	109755024	400	*	Promoter (2-3kb)	13	109757221	109761612	4392	1	238871	ENSMUST00000152630.1	-2197	ENSMUSG00000021699	Pde4d	phosphodiesterase 4D, cAMP specific		2.27688	0	3.27688	0.00456573
151	chr4	8537824	8538223	400	*	Promoter (2-3kb)	4	8535644	8607778	72135	1	59021	ENSMUST00000060232.7	2180	ENSMUSG00000047187	Rab2a	RAB2A, member RAS oncogene family		2.37717	0	3.27688	0.0125464
152	chr17	84967226	84967625	400	*	Promoter (2-3kb)	17	84965033	85023991	58959	1	19043	ENSMUST00000234540.1	2193	ENSMUSG00000061130	Ppm1b	protein phosphatase 1B, magnesium dependent, beta isoform		2.34389	0	3.27688	0.0148189
153	chr17	6022269	6022668	400	*	Promoter (2-3kb)	17	6025076	6037462	12387	1	20975	ENSMUST00000126881.1	-2408	ENSMUSG00000023805	Synj2	synaptojanin 2		2.40792	0	3.27688	0.0419036
154	chr3	10181355	10181754	400	*	Promoter (2-3kb)	3	10179851	10183929	4079	2	18857	ENSMUST00000029034.8	2175	ENSMUSG00000052468	Pmp2	peripheral myelin protein 2		2.3764	0	3.27605	0.0344651
155	chr7	46851911	46852310	400	*	Promoter (2-3kb)	7	46848987	46851346	2360	1	16828	ENSMUST00000210198.1	2924	ENSMUSG00000063229	Ldha	lactate dehydrogenase A		2.40717	0	3.27605	0.039023
156	chrX	68691965	68692364	400	*	Promoter (2-3kb)	20	68694798	68706190	11393	1	14265	ENSMUST00000142584.1	-2434	ENSMUSG00000000838	Fmr1	fragile X messenger ribonucleoprotein 1		2.39751	0	3.26547	0.0205188
157	chr16	38579140	38579539	400	*	Promoter (2-3kb)	16	38582109	38590942	8834	1	67846	ENSMUST00000169554.7	-2570	ENSMUSG00000002845	Tmem39a	transmembrane protein 39a		2.36576	0	3.26464	0.0188244
158	chr1	156940736	156941135	400	*	Promoter (1-2kb)	1	156813081	156939626	126546	2	78255	ENSMUST00000185198.6	-1110	ENSMUSG00000026594	Ralgps2	Ral GEF with PH domain and SH3 binding motif 2		2.39676	0	3.26464	0.0329694
159	chr7	44138709	44139108	400	*	Promoter (1-2kb)	7	44136767	44141610	4844	1	16615	ENSMUST00000005933.3	1942	ENSMUSG00000038968	Klk1b16	kallikrein 1-related peptidase b16		2.2523	0	3.2523	0.00172156
160	chr5	76205733	76206132	400	*	Promoter (1-2kb)	5	76204120	76206033	1914	1	21982	ENSMUST00000153633.1	1613	ENSMUSG00000029234	Tmem165	transmembrane protein 165		2.3855	0	3.2523	0.0205908
161	chr4	129544257	129544656	400	*	Promoter (1-2kb)	4	129516104	129542713	26610	2	433759	ENSMUST00000102597.4	-1544	ENSMUSG00000028800	Hdac1	histone deacetylase 1		2.35426	0	3.2523	0.0206644
162	chr7	42429201	42429600	400	*	Promoter (1-2kb)	7	42429828	42430724	897	2	628490	ENSMUST00000173296.1	1124	NA	Vmn2r-ps60	vomeronasal 2, receptor, pseudogene 60		2.3855	0	3.2523	0.0293915
163	chr18	35789108	35789507	400	*	Promoter (1-2kb)	18	35787324	35807161	19838	1	56550	ENSMUST00000236235.1	1784	ENSMUSG00000091896	Ube2d2a	ubiquitin-conjugating enzyme E2D 2A		2.3855	0	3.2523	0.0412268
164	chr11	58213348	58213747	400	*	Promoter (1-2kb)	11	58215008	58222782	7775	1	54396	ENSMUST00000209079.1	-1261	ENSMUSG00000069874	Irgm2	immunity-related GTPase family M member 2		2.38474	0	3.25146	0.0291752
165	chr8	122900794	122901193	400	*	Promoter (1-2kb)	8	122897020	122899780	2761	2	77087	ENSMUST00000212050.1	-1014	ENSMUSG00000035569	Ankrd11	ankyrin repeat domain 11		2.34345	0	3.2407	0.0147173
166	chr13	6564876	6565275	400	*	Promoter (1-2kb)	13	6567003	6570656	3654	1	69617	ENSMUST00000223492.1	-1728	ENSMUSG00000021193	Pitrm1	pitrilysin metallepetidase 1		2.37493	0	3.2407	0.0381088
167	chr3	87972500	87972899	400	*	Promoter (1-2kb)	3	87971129	87980451	9323	1	18008	ENSMUST00000160694.1	1371	ENSMUSG00000004891	Nes	nestin		2.34266	0	3.23986	0.0118594
168	chr1	58391423	58391822	400	*	Promoter (1-2kb)	1	58392898	58407353	14456	1	66882	ENSMUST00000050552.14	-1076	ENSMUSG00000051223	Bzw1	basic leucine zipper and W2 domains 1		2.37339	0	3.23901	0.0304254
169	chr7	125648084	125648483	400	*	Promoter (1-2kb)	7	125644183	125649977	5795	2	233863	ENSMUST00000206042.1	1494	ENSMUSG00000032777	Gtf3c1	general transcription factor III C 1		2.37339	0	3.23901	0.0315323
170	chr15	33407728	33408127	400	*	Promoter (1-2kb)	15	33403985	33405976	1992	2	73486	ENSMUST00000187707.1	-1752	ENSMUSG00000058101	1700084J12Rik	ribosomal protein L7-like 1 pseudogene		2.37339	0	3.23901	0.0443682
171	chr10	80276102	80276501	400	*	Promoter (1-2kb)	10	80278164	80278232	69	1	102466207	ENSMUST00000184241.1	-1663	ENSMUSG00000098672	Mir6911	microRNA 6911		2.29741	0	3.22816	0.0380159
172	chr5	3545088	3545487	400	*	Promoter (1-2kb)	5	3543844	3569813	25970	1	68152	ENSMUST00000196059.4	1244	ENSMUSG00000058503	Fam133b	family with sequence similarity 133, member B		2.2966	0	3.2273	0.0163842
173	chr5	106887550	106887949	400	*	Promoter (1-2kb)	5	106841562	106889922	48361	2	330149	ENSMUST00000155171.1	1973	ENSMUSG00000043410	Hfm1	HFM1, ATP-dependent DNA helicase homolog		2.33098	0	3.2273	0.0238168
174	chr5	8838860	8839259	400	*	Promoter (1-2kb)	5	8840361	8853626	13266	1	18669	ENSMUST00000197961.1	-1102	ENSMUSG00000028970	Abcb1b	ATP-binding cassette, sub-family B member 1B		2.2966	0	3.2273	0.0260423
175	chr7	126494409	126494808	400	*	Promoter (1-2kb)	7	126492153	126493376	1224	2	233871	ENSMUST00000206265.1	-1033	ENSMUSG00000032637	Atxn2l	ataxin 2-like		2.2966	0	3.2273	0.0286141
176	chr12	10388506	10388905	400	*	Promoter (1-2kb)	12	10390772	10395562	4791	1	105014	ENSMUST00000020947.6	-1867	ENSMUSG00000020621	Rdh14	retinol dehydrogenase 14 (all-trans and 9-cis)		2.36272	0	3.2273	0.0299877
177	chr18	33890025	33890424	400	*	Promoter (1-2kb)	18	33878938	33891639	12702	2	13824	ENSMUST00000235242.1	1215	ENSMUSG00000024376	Epb41l4a	erythrocyte membrane protein band 4.1 like 4a		2.36195	0	3.22645	0.0336346
178	chr11	23560453	23560852	400	*	Promoter (1-2kb)	11	23558058	23558842	785	2	100134990	ENSMUST00000125204.1	-1611	ENSMUSG00000085415	Selenok-ps1	selenoprotein K, pseudogene 1		2.36195	0	3.22645	0.0371463
179	chr2	59340517	59340916	400	*	Promoter (1-2kb)	2	59342197	59348256	6060	1	227937	ENSMUST00000124127.1	-1281	ENSMUSG00000026991	Pkp4	plakophilin 4		2.3512	0	3.21464	0.0311681
180	chr4	120403561	120403960	400	*	Promoter (1-2kb)	4	120405281	120454515	49235	1	29871	ENSMUST00000134375.7	-1321	ENSMUSG00000000085	Scmh1	sex comb on midleg homolog 1		2.31839	0	3.21378	0.0192924
181	chr5	123045083	123045482	400	*	Promoter (1-2kb)	5	123037117	123046972	9856	2	74890	ENSMUST00000045843.14	1490	ENSMUSG00000029477	Morn3	MORN repeat containing 3		2.35042	0	3.21378	0.0295272
182	chr9	65142379	65142778	400	*	Promoter (1-2kb)	9	65141212	65185872	44661	1	19289	ENSMUST00000217371.1	1167	ENSMUSG00000032394	Igdcc3	immunoglobulin superfamily, DCC subclass, member 3		2.32787	0	3.18897	0.0335162
183	chr19	25151103	25151502	400	*	Promoter (1-2kb)	19	25149458	25154329	4872	1	76088	ENSMUST00000237532.1	1645	ENSMUSG00000052085	Dock8	dedicator of cytokinesis 8		2.32787	0	3.18897	0.0363097
184	chr5	137520675	137521074	400	*	Promoter (1-2kb)	5	137518878	137527935	9058	1	57330	ENSMUST00000031727.9	1797	ENSMUSG00000029714	Gigyf1	GRB10 interacting GYF protein 1		2.32707	0	3.1881	0.0415768
185	chr4	126044763	126045162	400	*	Promoter (1-2kb)	4	126046925	126055532	8608	1	66407	ENSMUST00000030675.7	-1763	ENSMUSG00000028861	Mrps15	mitochondrial ribosomal protein S15		2.29371	0	3.18722	0.0306481
186	chr4	150903366	150903765	400	*	Promoter (1-2kb)	4	150897384	150901835	4452	2	57320	ENSMUST00000132265.1	-1531	ENSMUSG00000028964	Park7	Parkinson disease (autosomal recessive, early onset) 7		2.31606	0	3.17597	0.033872
187	chr5	29739162	29739561	400	*	Promoter (1-2kb)	5	29737266	29748438	11173	1	23950	ENSMUST00000196785.1	1896	ENSMUSG00000029131	Dnajb6	DnaJ heat shock protein family (Hsp40) member B6		2.28244	0	3.17508	0.020066
188	chr7	132046873	132047272	400	*	Promoter (1-2kb)	7	132032687	132049118	16432	2	55987	ENSMUST00000209155.1	1846	ENSMUSG00000030862	Cpxm2	carboxypeptidase X, M14 family member 2		2.24687	0	3.17508	0.0203327
189	chr1	80278788	80279187	400	*	Promoter (1-2kb)	1	80266947	80277441	10495	2	26554	ENSMUST00000168372.1	-1347	ENSMUSG00000004364	Cul3	cullin 3		2.28244	0	3.17508	0.031606
190	chr2	71839527	71839926	400	*	Promoter (1-2kb)	2	71838081	71838914	834	1	16403	ENSMUST00000155596.1	1446	ENSMUSG00000027111	Itga6	integrin alpha 6		2.31526	0	3.17508	0.0385751
191	chr8	12855410	12855809	400	*	Promoter (1-2kb)	8	12856960	12862205	5246	1	50770	ENSMUST00000143359.7	-1151	ENSMUSG00000031441	Atp11a	ATPase, class VI, type 11A		2.31446	0	3.1742	0.0382411
192	chr15	34511066	34511465	400	*	Promoter (1-2kb)	15	34509907	34512192	2286	1	67724	ENSMUST00000126223.1	1159	ENSMUSG00000022325	Pop1	processing of precursor 1, ribonuclease P/MRP family, (S. cerevisiae)		2.28162	0	3.1742	0.0466452
193	chr2	83662007	83662406	400	*	Promoter (1-2kb)	2	83660010	83664622	4613	1	69082	ENSMUST00000134789.1	1997	ENSMUSG00000027091	Zc3h15	zinc finger CCCH-type containing 15		2.16284	0	3.16284	0.00486304
194	chr11	70512460	70512859	400	*	Promoter (1-2kb)	11	70513516	70514616	1101	2	327956	ENSMUST00000021179.3	1757	ENSMUSG00000020830	Vmo1	vitelline membrane outer layer 1 homolog (chicken)		2.23438	0	3.16195	0.0162498
195	chr18	37767336	37767735	400	*	Promoter (1-2kb)	18	37765580	37841873	76294	1	93724	ENSMUST00000044851.7	1756	ENSMUSG00000102428	Pcdhga12	protocadherin gamma subfamily A, 12		2.23438	0	3.16195	0.0204743
196	chr7	28819625	28820024	400	*	Promoter (1-2kb)	7	28821213	28822244	1032	1	15388	ENSMUST00000174526.1	-1189	ENSMUSG00000015165	Hnrnpl	heterogeneous nuclear ribonucleoprotein L		2.23438	0	3.16195	0.0206698
197	chr11	121289300	121289699	400	*	Promoter (1-2kb)	11	121290744	121297089	6346	1	68837	ENSMUST00000153579.1	-1045	ENSMUSG00000039275	Foxk2	forkhead box K2		2.23438	0	3.16195	0.0215206
198	chr6	86417243	86417642	400	*	Promoter (1-2kb)	6	86419205	86423615	4411	1	21841	ENSMUST00000147104.7	-1563	ENSMUSG00000071337	Tia1	cytotoxic granule-associated RNA binding protein 1		2.23438	0	3.16195	0.0322365
199	chr2	11399660	11400059	400	*	Promoter (1-2kb)	2	11338366	11398501	60136	2	77543	ENSMUST00000192626.1	-1159	ENSMUSG00000102674	8030442B05Rik	RIKEN cDNA 8030442B05 gene		2.27025	0	3.16195	0.0356981
200	chr9	107761730	107762129	400	*	Promoter (1-2kb)	9	107740496	107760563	20068	2	83486	ENSMUST00000194801.5	-1167	ENSMUSG00000032580	Rbm5	RNA binding motif protein 5		2.23353	0	3.16106	0.0174891
201	chr3	104815471	104815870	400	*	Promoter (1-2kb)	3	104804550	104817354	12805	2	17454	ENSMUST00000196161.1	1484	ENSMUSG00000002227	Mov10	Mov10 RISC complex RNA helicase		2.14959	0	3.14959	0.00260025
202	chr5	64475316	64475715	400	*	Promoter (1-2kb)	5	64477008	64483967	6960	1	77382	ENSMUST00000200615.1	-1293	ENSMUSG00000105352	C030018K13Rik	RIKEN cDNA C030018K13 gene		2.22178	0	3.14869	0.0206031
203	chr3	121727377	121727776	400	*	Promoter (1-2kb)	3	121729323	121732181	2859	1	14066	ENSMUST00000197731.1	-1547	ENSMUSG00000028128	F3	coagulation factor III		2.25796	0	3.14869	0.0214569
204	chr1	91266395	91266794	400	*	Promoter (1-2kb)	1	91264587	91276443	11857	1	67921	ENSMUST00000189589.1	1808	ENSMUSG00000034343	Ube2f	ubiquitin-conjugating enzyme E2F (putative)		2.25796	0	3.14869	0.0234822
205	chr14	26443987	26444386	400	*	Promoter (1-2kb)	14	26427548	26442890	15343	2	83997	ENSMUST00000125437.1	-1097	ENSMUSG00000021870	Slmap	sarcolemma associated protein		2.22178	0	3.14869	0.0324454
206	chr2	155405542	155405941	400	*	Promoter (1-2kb)	2	155390669	155403561	12893	2	56406	ENSMUST00000146942.7	-1981	ENSMUSG00000038369	Ncoa6	nuclear receptor coactivator 6		2.22092	0	3.14779	0.0301395
207	chr15	102233046	102233445	400	*	Promoter (1-2kb)	15	102215995	102231944	15950	2	16421	ENSMUST00000001327.10	-1102	ENSMUSG00000001281	Itgb7	integrin beta 7		2.25712	0	3.14779	0.0403219
208	chr9	39257259	39257658	400	*	Promoter (1-2kb)	9	39257720	39258682	963	2	258499	ENSMUST00000076903.2	1024	ENSMUSG00000063380	Or8g28	olfactory receptor family 8 subfamily G member 28		2.29052	0	3.14779	0.0436093
209	chr14	67045016	67045415	400	*	Promoter (1-2kb)	14	67023158	67043529	20372	2	71978	ENSMUST00000225469.1	-1487	ENSMUSG00000022052	Ppp2r2a	protein phosphatase 2, regulatory subunit B, alpha		2.13532	0	3.13532	0.00319836
210	chr14	31136460	31136859	400	*	Promoter (1-2kb)	14	31138023	31139123	1101	1	70021	ENSMUST00000227690.1	-1164	ENSMUSG00000071547	Nt5dc2	5'-nucleotidase domain containing 2		2.13532	0	3.13532	0.00539336
211	chr6	115546548	115546947	400	*	Promoter (1-2kb)	6	115544706	115552361	7656	1	381802	ENSMUST00000138200.1	1842	ENSMUSG00000042389	Tsen2	tRNA splicing endonuclease subunit 2		2.20906	0	3.13532	0.0207206
212	chr12	53251568	53251967	400	*	Promoter (1-2kb)	12	53253025	53501176	248152	1	27386	ENSMUST00000220986.1	-1058	ENSMUSG00000021010	Npas3	neuronal PAS domain protein 3		2.20906	0	3.13532	0.0251339
213	chr18	12123029	12123428	400	*	Promoter (1-2kb)	18	12066184	12121537	55354	2	338363	ENSMUST00000210051.1	-1492	ENSMUSG00000049411	Tmem241	transmembrane protein 241		2.24472	0	3.13441	0.030274
214	chrX	140814887	140815286	400	*	Promoter (1-2kb)	20	140808307	140813433	5127	2	83555	ENSMUST00000044179.7	-1454	ENSMUSG00000042386	Tex13b	testis expressed 13B		2.2784	0	3.13441	0.0420611
215	chr6	48685595	48685994	400	*	Promoter (1-2kb)	6	48684582	48692060	7479	1	107526	ENSMUST00000090070.5	1013	ENSMUSG00000054435	Gimap4	GTPase, IMAP family member 4		2.26618	0	3.1209	0.0279286
216	chr1	160233476	160233875	400	*	Promoter (1-2kb)	1	160226042	160231867	5826	2	29809	ENSMUST00000192019.5	-1609	ENSMUSG00000026721	Rabgap1l	RAB GTPase activating protein 1-like		2.19537	0	3.1209	0.031311
217	chr2	180458787	180459186	400	*	Promoter (1-2kb)	2	180460979	180474867	13889	1	108115	ENSMUST00000038225.7	-1793	ENSMUSG00000038963	Slco4a1	solute carrier organic anion transporter family, member 4a1		2.26618	0	3.1209	0.0390892
218	chr7	3652991	3653390	400	*	Promoter (1-2kb)	7	3651571	3658741	7171	1	232791	ENSMUST00000135977.7	1420	ENSMUSG00000035632	Cnot3	CCR4-NOT transcription complex, subunit 3		2.26618	0	3.1209	0.0481734
219	chr17	31154009	31154408	400	*	Promoter (1-2kb)	17	31152796	31159331	6536	1	102631757	ENSMUST00000139773.8	1213	ENSMUSG00000086010	Gm15318	predicted gene 15318		2.10819	0	3.10819	0.00668349
220	chr18	10009840	10010239	400	*	Promoter (1-2kb)	18	10001784	10008408	6625	2	59025	ENSMUST00000154088.1	-1432	ENSMUSG00000047879	Usp14	ubiquitin specific peptidase 14		2.1833	0	3.10819	0.0189413
221	chr2	24289184	24289583	400	*	Promoter (1-2kb)	2	24291196	24293820	2625	1	215274	ENSMUST00000058056.1	-1613	ENSMUSG00000046845	Il1f10	interleukin 1 family, member 10		2.25469	0	3.10819	0.0486913
222	chr9	22642244	22642643	400	*	Promoter (1-2kb)	9	22643841	22888280	244440	1	319845	ENSMUST00000127296.7	-1198	ENSMUSG00000035919	Bbs9	Bardet-Biedl syndrome 9		2.18242	0	3.10726	0.0163671
223	chr11	51617787	51618186	400	*	Promoter (1-2kb)	11	51619735	51623714	3980	1	52530	ENSMUST00000127405.1	-1549	ENSMUSG00000001056	Nhp2	NHP2 ribonucleoprotein		2.21959	0	3.10726	0.0239675
224	chr14	37107882	37108281	400	*	Promoter (1-2kb)	14	37102142	37110101	7960	2	70045	ENSMUST00000179488.2	1820	ENSMUSG00000096001	Gpr15lg	G protein coupled receptor 15 ligand		2.18242	0	3.10726	0.0315803
225	chr2	146222944	146223343	400	*	Promoter (1-2kb)	2	146221921	146225020	3100	1	53626	ENSMUST00000089257.5	1023	ENSMUSG00000068154	Insm1	insulinoma-associated 1		2.25385	0	3.10726	0.0393965
226	chr15	75676470	75676869	400	*	Promoter (1-2kb)	15	75657035	75678800	21766	2	72960	ENSMUST00000000958.8	1931	ENSMUSG00000000934	Top1mt	DNA topoisomerase 1, mitochondrial		2.25385	0	3.10726	0.0477364
227	chr17	85611413	85611812	400	*	Promoter (1-2kb)	17	85613608	85625222	11615	1	20473	ENSMUST00000175898.3	-1796	ENSMUSG00000038805	Six3	sine oculis-related homeobox 3		2.25302	0	3.10633	0.042099
228	chr5	106322579	106322978	400	*	Promoter (1-2kb)	5	106321340	106323217	1878	1	102635633	ENSMUST00000200592.1	1239	ENSMUSG00000105508	Gm32921	predicted gene, 32921		2.24227	0	3.09443	0.0418695
229	chr14	118044134	118044533	400	*	Promoter (1-2kb)	14	118039435	118043129	3695	2	13190	ENSMUST00000227850.1	-1005	ENSMUSG00000022129	Dct	dopachrome tautomerase		2.16935	0	3.09349	0.0187418
230	chr19	34954037	34954436	400	*	Promoter (1-2kb)	19	34952892	34966111	13220	1	240641	ENSMUST00000223937.1	1145	ENSMUSG00000024795	Kif20b	kinesin family member 20B		2.20686	0	3.09349	0.022062
231	chr5	109560722	109561121	400	*	Promoter (1-2kb)	5	109554713	109558993	4281	2	57914	ENSMUST00000044579.11	-1729	ENSMUSG00000033467	Crlf2	cytokine receptor-like factor 2		2.24142	0	3.09349	0.0260165
232	chr13	47026927	47027326	400	*	Promoter (1-2kb)	13	47022482	47028932	6451	2	22017	ENSMUST00000224970.1	1606	ENSMUSG00000021376	Tpmt	thiopurine methyltransferase		2.20686	0	3.09349	0.0374776
233	chr8	120090068	120090467	400	*	Promoter (1-2kb)	8	120085412	120088268	2857	2	102193	ENSMUST00000141886.1	-1800	ENSMUSG00000031823	Zdhhc7	zinc finger, DHHC domain containing 7		2.20686	0	3.09349	0.0384278
234	chr8	91800201	91800600	400	*	Promoter (1-2kb)	8	91798525	91801915	3391	2	16373	ENSMUST00000093312.5	1315	ENSMUSG00000031734	Irx3	Iroquois related homeobox 3		2.24142	0	3.09349	0.0486931
235	chr7	119835993	119836392	400	*	Promoter (1-2kb)	7	119834357	119844039	9683	1	434234	ENSMUST00000138689.1	1636	ENSMUSG00000030924	Rexo5	RNA exonuclease 5		2.09256	0	3.09256	0.00788701
236	chr7	103467922	103468321	400	*	Promoter (1-2kb)	7	103469877	103471358	1482	1	258751	ENSMUST00000213546.2	-1556	ENSMUSG00000073948	Or52ae7	olfactory receptor family 52 subfamily AE member 7		2.16846	0	3.09256	0.0218569
237	chr15	27993085	27993484	400	*	Promoter (1-2kb)	15	27919133	27995363	76231	2	223435	ENSMUST00000228950.1	1879	ENSMUSG00000022263	Trio	triple functional domain (PTPRF interacting)		2.20599	0	3.09256	0.0243828
238	chr14	47397182	47397581	400	*	Promoter (1-2kb)	14	47393976	47395961	1986	2	218977	ENSMUST00000179465.2	-1221	ENSMUSG00000037544	Dlgap5	DLG associated protein 5		2.20599	0	3.09256	0.0377046
239	chr5	25514015	25514414	400	*	Promoter (1-2kb)	5	25516067	25518027	1961	1	242891	ENSMUST00000045016.8	-1653	ENSMUSG00000038044	Cct8l1	chaperonin containing TCP1 subunit 8-like 1		2.22888	0	3.07959	0.0420033
240	chr19	7964001	7964400	400	*	Promoter (1-2kb)	19	7864388	7966000	101613	2	171405	ENSMUST00000182102.7	1600	ENSMUSG00000067656	Slc22a27	solute carrier family 22, member 27		2.15617	0	3.07959	0.043795
241	chr18	60500571	60500970	400	*	Promoter (1-2kb)	18	60474191	60501987	27797	2	106878	ENSMUST00000042710.7	1017	ENSMUSG00000038059	Smim3	small integral membrane protein 3		2.15527	0	3.07865	0.0238605
242	chr5	121530048	121530447	400	*	Promoter (1-2kb)	5	121526554	121531581	5028	2	17165	ENSMUST00000154628.1	1134	ENSMUSG00000029454	Mapkapk5	MAP kinase-activated protein kinase 5		2.15527	0	3.07865	0.0410533
243	chr6	146632419	146632818	400	*	Promoter (1-2kb)	6	146610891	146634498	23608	2	67623	ENSMUST00000127529.1	1680	ENSMUSG00000040234	Tm7sf3	transmembrane 7 superfamily member 3		2.22803	0	3.07865	0.0451033
244	chr14	73323739	73324138	400	*	Promoter (1-2kb)	14	73280171	73325641	45471	2	19645	ENSMUST00000164624.1	1503	ENSMUSG00000022105	Rb1	RB transcriptional corepressor 1		2.18105	0	3.06555	0.0390916
245	chr4	133586128	133586527	400	*	Promoter (1-2kb)	4	133584428	133586181	1754	1	100210	ENSMUST00000148909.1	1700	ENSMUSG00000028848	Gpn2	GPN-loop GTPase 2		2.0646	0	3.0646	0.00345564
246	chr13	55833276	55833675	400	*	Promoter (1-2kb)	13	55825051	55831425	6375	2	18740	ENSMUST00000021968.6	-1851	ENSMUSG00000021506	Pitx1	paired-like homeodomain transcription factor 1		2.21537	0	3.0646	0.0260629
247	chr1	45796890	45797289	400	*	Promoter (1-2kb)	1	45795507	45803929	8423	1	73674	ENSMUST00000147308.1	1383	ENSMUSG00000025995	Wdr75	WD repeat domain 75		2.18017	0	3.0646	0.0339568
248	chr2	11583713	11584112	400	*	Promoter (1-2kb)	2	11585439	11585990	552	2	76938	ENSMUST00000125808.1	1878	ENSMUSG00000037197	Rbm17	RNA binding motif protein 17		2.21537	0	3.0646	0.0388293
249	chr2	29498042	29498441	400	*	Promoter (1-2kb)	2	29496511	29500548	4038	1	68975	ENSMUST00000162773.1	1531	ENSMUSG00000026799	Med27	mediator complex subunit 27		2.12943	0	3.05138	0.0263205
250	chr9	122921606	122922005	400	*	Promoter (1-2kb)	9	122923072	122931028	7957	1	22646	ENSMUST00000051667.13	-1067	ENSMUSG00000057895	Zfp105	zinc finger protein 105		2.20347	0	3.05138	0.0473022
251	chr4	4075099	4075498	400	*	Promoter (1-2kb)	4	4055929	4076931	21003	2	242286	ENSMUST00000095151.11	1433	ENSMUSG00000071019	Sdr16c6	short chain dehydrogenase/reductase family 16C, member 6		2.16708	0	3.05042	0.0173519
252	chr19	11639000	11639399	400	*	Promoter (1-2kb)	19	11629496	11640805	11310	2	170813	ENSMUST00000186023.6	1406	ENSMUSG00000024681	Ms4a3	membrane-spanning 4-domains, subfamily A, member 3		2.16708	0	3.05042	0.0333465
253	chr1	128377959	128378358	400	*	Promoter (1-2kb)	1	128374891	128379487	4597	2	226414	ENSMUST00000186398.1	1129	ENSMUSG00000026356	Dars1	aspartyl-tRNA synthetase 1		2.16708	0	3.05042	0.0381679
254	chr12	44300428	44300827	400	*	Promoter (1-2kb)	12	44299274	44312493	13220	1	67452	ENSMUST00000156082.2	1154	ENSMUSG00000036257	Pnpla8	patatin-like phospholipase domain containing 8		2.2026	0	3.05042	0.0433356
255	chr4	144521308	144521707	400	*	Promoter (1-2kb)	4	144519822	144529353	9532	1	381572	ENSMUST00000030328.2	1486	ENSMUSG00000028593	Aadacl4fm1	AADACL4 family member 1		2.11587	0	3.03707	0.0187194
256	chr1	21365993	21366392	400	*	Promoter (1-2kb)	1	21368331	21370845	2515	1	433278	ENSMUST00000070223.5	-1939	ENSMUSG00000041722	Khdc1c	KH domain containing 1C		2.03707	0	3.03707	0.0228922
257	chr5	105055015	105055414	400	*	Promoter (1-2kb)	5	105014150	105053556	39407	2	76074	ENSMUST00000198326.1	-1459	ENSMUSG00000034438	Gbp8	guanylate-binding protein 8		2.15477	0	3.03707	0.0239812
258	chr9	41577981	41578380	400	*	Promoter (1-2kb)	9	41579623	41592829	13207	1	73144	ENSMUST00000181214.3	-1243	ENSMUSG00000074415	Mir100hg	Mir100 Mirlet7a-2 Mir125b-1 cluster host gene		2.19059	0	3.03707	0.0461633
259	chr4	58283744	58284143	400	*	Promoter (1-2kb)	4	58285960	58374302	88343	1	18198	ENSMUST00000081919.11	-1817	ENSMUSG00000057280	Musk	muscle, skeletal, receptor tyrosine kinase		2.15387	0	3.03609	0.0197166
260	chr11	62343058	62343457	400	*	Promoter (1-2kb)	11	62340455	62344901	4447	2	20185	ENSMUST00000161432.1	1444	ENSMUSG00000018501	Ncor1	nuclear receptor co-repressor 1		2.11495	0	3.03609	0.0243232
261	chr3	10314342	10314741	400	*	Promoter (1-2kb)	3	10315118	10316652	1535	2	55980	ENSMUST00000195155.1	1911	ENSMUSG00000027531	Impa1	inositol (myo)-1(or 4)-monophosphatase 1		2.11495	0	3.03609	0.0269218
262	chr2	130098966	130099365	400	*	Promoter (1-2kb)	2	130100524	130101843	1320	1	99169	ENSMUST00000121103.1	-1159	NA	AU015228	expressed sequence AU015228		2.18972	0	3.03609	0.0273381
263	chr17	33580300	33580699	400	*	Promoter (1-2kb)	17	33582603	33607764	25162	1	17916	ENSMUST00000173426.1	-1904	ENSMUSG00000024300	Myo1f	myosin IF		2.11495	0	3.03609	0.0279788
264	chr10	44005928	44006327	400	*	Promoter (1-2kb)	10	43950638	44004369	53732	2	11630	ENSMUST00000020017.13	-1559	ENSMUSG00000019866	Crybg1	crystallin beta-gamma domain containing 1		2.11495	0	3.03609	0.0286931
265	chrX	105853112	105853511	400	*	Promoter (1-2kb)	20	105846737	105851526	4790	2	22589	ENSMUST00000146193.2	-1586	ENSMUSG00000031229	Atrx	ATRX, chromatin remodeler		2.18972	0	3.03609	0.0322901
266	chr18	60294675	60295074	400	*	Promoter (1-2kb)	18	60293380	60303016	9637	1	240328	ENSMUST00000171297.1	1295	ENSMUSG00000090942	F830016B08Rik	RIKEN cDNA F830016B08 gene		2.18972	0	3.03609	0.0345182
267	chr2	89123491	89123890	400	*	Promoter (1-2kb)	2	89124794	89125729	936	2	258177	ENSMUST00000099794.1	1839	ENSMUSG00000075101	Or4c117	olfactory receptor family 4 subfamily C member 117		2.18972	0	3.03609	0.0476877
268	chr10	11203218	11203617	400	*	Promoter (1-2kb)	10	11205019	11209611	4593	1	268281	ENSMUST00000161910.1	-1402	ENSMUSG00000090112	Shprh	SNF2 histone linker PHD RING helicase		2.15298	0	3.03512	0.0474701
269	chr4	147850302	147850701	400	*	Promoter (1-2kb)	4	147826747	147848366	21620	2	242747	ENSMUST00000135798.1	-1936	ENSMUSG00000059423	Zfp933	zinc finger protein 933		2.10218	0	3.02261	0.0272471
270	chr13	91123601	91124000	400	*	Promoter (1-2kb)	13	90936006	91125610	189605	2	66795	ENSMUST00000223729.1	1610	ENSMUSG00000021619	Atg10	autophagy related 10		2.1776	0	3.02261	0.0350008
271	chr7	143476764	143477163	400	*	Promoter (1-2kb)	7	143475101	143499325	24225	1	18400	ENSMUST00000105917.2	1663	ENSMUSG00000000154	Slc22a18	solute carrier family 22 (organic cation transporter), member 18		2.14145	0	3.02261	0.0429281
272	chr5	122170222	122170621	400	*	Promoter (1-2kb)	5	122171649	122172860	1212	1	434233	ENSMUST00000142562.1	-1028	ENSMUSG00000121724	Ppp1ccb	protein phosphatase 1 catalytic subunit gamma B		2.10125	0	3.02162	0.0196672
273	chr16	33751317	33751716	400	*	Promoter (1-2kb)	16	33753156	33761012	7857	1	77446	ENSMUST00000152832.1	-1440	ENSMUSG00000075254	Heg1	heart development protein with EGF-like domains 1		2.02064	0	3.02064	0.0225599
274	chr16	17843638	17844037	400	*	Promoter (1-2kb)	16	17842432	17845177	2746	2	13356	ENSMUST00000231306.1	1140	ENSMUSG00000003166	Dgcr2	DiGeorge syndrome critical region gene 2		2.10032	0	3.02064	0.0304153
275	chr11	52238784	52239183	400	*	Promoter (1-2kb)	11	52236864	52246052	9189	1	21402	ENSMUST00000116595.2	1920	ENSMUSG00000036309	Skp1	S-phase kinase-associated protein 1		2.10032	0	3.02064	0.0360896
276	chr13	65350222	65350621	400	*	Promoter (1-2kb)	13	65336222	65348597	12376	2	665738	ENSMUST00000220595.1	-1625	ENSMUSG00000113406	Gm7762	predicted gene 7762		2.10032	0	3.02064	0.0411395
277	chr15	94466683	94467082	400	*	Promoter (1-2kb)	15	94394734	94465418	70685	2	223838	ENSMUST00000128797.1	-1265	ENSMUSG00000022449	Adamts20	ADAM metallopeptidase with thrombospondin type 1 motif 20		2.17583	0	3.02064	0.0447431
278	chr9	83689853	83690252	400	*	Promoter (1-2kb)	9	83691475	83693223	1749	1	100039222	ENSMUST00000189326.1	-1223	ENSMUSG00000100155	Gm2109	predicted gene 2109		2.008	0	3.008	0.00600007
279	chr8	109632978	109633377	400	*	Promoter (1-2kb)	8	109631332	109647000	15669	1	244646	ENSMUST00000213034.1	1646	ENSMUSG00000048827	Pkd1l3	polycystic kidney disease 1 like 3		2.00701	0	3.00701	0.00315209
280	chr19	60149523	60149922	400	*	Promoter (1-2kb)	19	60151294	60157305	6012	1	107376	ENSMUST00000190698.1	-1372	ENSMUSG00000053117	E330013P04Rik	RIKEN cDNA E330013P04 gene		2.08743	0	3.00701	0.024185
281	chr14	70683980	70684379	400	*	Promoter (1-2kb)	14	70680367	70685557	5191	2	65246	ENSMUST00000227550.1	1178	ENSMUSG00000022100	Xpo7	exportin 7		2.08743	0	3.00701	0.027456
282	chrX	73641171	73641570	400	*	Promoter (1-2kb)	20	73639419	73643514	4096	1	75590	ENSMUST00000019701.8	1752	ENSMUSG00000031383	Dusp9	dual specificity phosphatase 9		2.12709	0	3.00701	0.0288332
283	chr4	100777978	100778377	400	*	Promoter (1-2kb)	4	100776675	101029220	252546	1	320508	ENSMUST00000097955.2	1303	ENSMUSG00000028532	Cachd1	cache domain containing 1		2.12709	0	3.00701	0.0316485
284	chr2	71330334	71330733	400	*	Promoter (1-2kb)	2	71312468	71328840	16373	2	78830	ENSMUST00000137916.1	-1494	ENSMUSG00000027010	Slc25a12	solute carrier family 25 (mitochondrial carrier, Aralar), member 12		2.12709	0	3.00701	0.0371471
285	chr7	130170511	130170910	400	*	Promoter (1-2kb)	7	130163808	130171914	8107	2	14183	ENSMUST00000136264.1	1004	ENSMUSG00000030849	Fgfr2	fibroblast growth factor receptor 2		2.16271	0	3.00602	0.0459087
286	chrX	19144183	19144582	400	*	Promoter (1-2kb)	20	19146294	19146388	95	2	723827	ENSMUST00000083488.1	1806	ENSMUSG00000065422	Mir221	microRNA 221		2.07347	0	2.99225	0.0276793
287	chr9	53564956	53565355	400	*	Promoter (1-2kb)	9	53563534	53567210	3677	1	244879	ENSMUST00000148336.1	1422	ENSMUSG00000033054	Npat	nuclear protein in the AT region		2.11351	0	2.99225	0.0441384
288	chr19	12996915	12997314	400	*	Promoter (1-2kb)	19	12998988	12999920	933	1	258700	ENSMUST00000063144.1	-1674	ENSMUSG00000046913	Or5b99	olfactory receptor family 5 subfamily B member 99		1.99124	0	2.99124	0.0194434
289	chr6	81912369	81912768	400	*	Promoter (1-2kb)	6	81900464	81910800	10337	2	74220	ENSMUST00000191101.1	-1569	ENSMUSG00000101404	1700009C05Rik	RIKEN cDNA 1700009C05 gene		2.11259	0	2.99124	0.0320611
290	chr11	29212181	29212580	400	*	Promoter (1-2kb)	11	29213624	29220797	7174	1	104570	ENSMUST00000148759.1	-1044	ENSMUSG00000020463	Ppp4r3b	protein phosphatase 4 regulatory subunit 3B		2.07252	0	2.99124	0.0324806
291	chr18	34643297	34643696	400	*	Promoter (1-2kb)	18	34641383	34645319	3937	2	52563	ENSMUST00000136943.1	1623	ENSMUSG00000024370	Cdc23	CDC23 cell division cycle 23		2.07252	0	2.99124	0.0401996
292	chr17	17885513	17885912	400	*	Promoter (1-2kb)	17	17876471	17883940	7470	2	14293	ENSMUST00000061516.7	-1573	ENSMUSG00000045551	Fpr1	formyl peptide receptor 1		2.14946	0	2.99124	0.0491249
293	chr6	124729773	124730172	400	*	Promoter (1-2kb)	6	124727747	124728708	962	2	15170	ENSMUST00000172613.1	-1065	ENSMUSG00000004266	Ptpn6	protein tyrosine phosphatase, non-receptor type 6		2.11259	0	2.99124	0.0497261
294	chr3	104477871	104478270	400	*	Promoter (1-2kb)	3	104456570	104479873	23304	2	269473	ENSMUST00000200453.4	1603	ENSMUSG00000032913	Lrig2	leucine-rich repeats and immunoglobulin-like domains 2		1.97733	0	2.97733	0.0177616
295	chr9	109933098	109933497	400	*	Promoter (1-2kb)	9	109931864	110083947	152084	1	17758	ENSMUST00000165876.7	1234	ENSMUSG00000032479	Map4	microtubule-associated protein 4		2.05937	0	2.97733	0.0201924
296	chr5	86199278	86199677	400	*	Promoter (1-2kb)	5	86180754	86197901	17148	2	14715	ENSMUST00000113372.1	-1377	ENSMUSG00000029255	Gnrhr	gonadotropin releasing hormone receptor		2.05841	0	2.97631	0.0374067
297	chr2	94433875	94434274	400	*	Promoter (1-2kb)	2	94427059	94431988	4930	2	11800	ENSMUST00000150930.1	-1887	ENSMUSG00000027193	Api5	apoptosis inhibitor 5		2.05841	0	2.97631	0.0378298
298	chr4	155829540	155829939	400	*	Promoter (1-2kb)	4	155831272	155832739	1468	1	66077	ENSMUST00000139651.7	-1333	ENSMUSG00000065990	Aurkaip1	aurora kinase A interacting protein 1		2.12351	0	2.96226	0.0398813
299	chr2	35128922	35129321	400	*	Promoter (1-2kb)	2	35127381	35147671	20291	1	26920	ENSMUST00000123884.7	1541	ENSMUSG00000057110	Cntrl	centriolin		2.12351	0	2.96226	0.0419763
300	chr11	17208717	17209116	400	*	Promoter (1-2kb)	11	17208789	17211054	2266	2	66249	ENSMUST00000123754.1	1938	ENSMUSG00000020116	Pno1	partner of NOB1 homolog		1.96123	0	2.96123	0.00228919
301	chr2	181495156	181495555	400	*	Promoter (1-2kb)	2	181497142	181515115	17974	1	66314	ENSMUST00000184588.7	-1587	ENSMUSG00000000827	Tpd52l2	tumor protein D52-like 2		1.96123	0	2.96123	0.0115433
302	chr13	32973340	32973739	400	*	Promoter (1-2kb)	13	32971498	32972426	929	1	20708	ENSMUST00000222967.1	1842	ENSMUSG00000042842	Serpinb6b	serine (or cysteine) peptidase inhibitor, clade B, member 6b		2.04417	0	2.96123	0.0286762
303	chr9	39720366	39720765	400	*	Promoter (1-2kb)	9	39719229	39720167	939	1	258165	ENSMUST00000069342.1	1137	ENSMUSG00000095839	Or8g52	olfactory receptor family 8 subfamily G member 52		2.08502	0	2.96123	0.0335241
304	chr9	55244048	55244447	400	*	Promoter (1-2kb)	9	55221222	55242461	21240	2	83961	ENSMUST00000144939.7	-1587	ENSMUSG00000032311	Nrg4	neuregulin 4		2.08502	0	2.96123	0.0346019
305	chr19	18760181	18760580	400	*	Promoter (1-2kb)	19	18758625	18824425	65801	1	225997	ENSMUST00000237623.1	1556	ENSMUSG00000024727	Trpm6	transient receptor potential cation channel, subfamily M, member 6		2.04417	0	2.96123	0.0437532
306	chr1	9795962	9796361	400	*	Promoter (1-2kb)	1	9798107	9900843	102737	1	170755	ENSMUST00000166384.7	-1746	ENSMUSG00000025915	Sgk3	serum/glucocorticoid regulated kinase 3		1.94703	0	2.94703	0.00690575
307	chr3	151747735	151748134	400	*	Promoter (1-2kb)	3	151732426	151749882	17457	2	99899	ENSMUST00000149919.7	1748	ENSMUSG00000028037	Ifi44	interferon-induced protein 44		2.02978	0	2.94599	0.0274846
308	chr11	62605747	62606146	400	*	Promoter (1-2kb)	11	62604515	62604586	72	1	100217444	ENSMUST00000104269.1	1232	NA	Snord65	small nucleolar RNA, C/D box 65		2.07104	0	2.94599	0.0332959
309	chr2	104883933	104884332	400	*	Promoter (1-2kb)	2	104886324	104999737	113414	1	211936	ENSMUST00000111114.7	-1992	ENSMUSG00000045106	Ccdc73	coiled-coil domain containing 73		2.10897	0	2.94599	0.04063
310	chr18	42525193	42525592	400	*	Promoter (1-2kb)	18	42523939	42536289	12351	1	56070	ENSMUST00000237390.1	1254	ENSMUSG00000024498	Tcerg1	transcription elongation regulator 1 (CA150)		2.10897	0	2.94599	0.0499208
311	chr1	182747264	182747663	400	*	Promoter (1-2kb)	1	182747126	182749180	2055	2	433386	ENSMUST00000060041.6	1517	ENSMUSG00000043429	Ccdc185	coiled-coil domain containing 185		2.0288	0	2.94495	0.0461017
312	chr9	108340298	108340697	400	*	Promoter (1-2kb)	9	108339276	108340250	975	1	14775	ENSMUST00000193987.1	1022	ENSMUSG00000063856	Gpx1	glutathione peroxidase 1		1.93058	0	2.93058	0.00357234
313	chr18	75002522	75002921	400	*	Promoter (1-2kb)	18	75001058	75001123	66	1	100217457	ENSMUST00000082937.1	1464	ENSMUSG00000064871	Snord58b	small nucleolar RNA, C/D box 58B		2.01525	0	2.93058	0.0210212
314	chr3	32731123	32731522	400	*	Promoter (1-2kb)	3	32727575	32732613	5039	2	74600	ENSMUST00000153564.1	1091	ENSMUSG00000037531	Mrpl47	mitochondrial ribosomal protein L47		2.05692	0	2.93058	0.0266586
315	chrX	152269357	152269756	400	*	Promoter (<=1kb)	20	152269806	152271556	1751	1	20591	ENSMUST00000156114.1	-50	ENSMUSG00000025332	Kdm5c	lysine demethylase 5C		2.05692	0	2.93058	0.0266586
316	chr7	30635002	30635401	400	*	Promoter (<=1kb)	7	30633616	30635852	2237	2	14008	ENSMUST00000108147.2	451	ENSMUSG00000006311	Etv2	ets variant 2		1.92954	0	2.92954	0.00910598
317	chr17	69156458	69156857	400	*	Promoter (<=1kb)	17	69156744	69289989	133246	1	13823	ENSMUST00000225740.1	0	ENSMUSG00000024044	Epb41l3	erythrocyte membrane protein band 4.1 like 3		2.05596	0	2.92954	0.0409681
318	chr10	69994298	69994697	400	*	Promoter (<=1kb)	10	69994303	70004724	10422	1	11735	ENSMUST00000183001.1	0	ENSMUSG00000069601	Ank3	ankyrin 3, epithelial		2.00057	0	2.91501	0.0263343
319	chr2	94157824	94158223	400	*	Promoter (<=1kb)	2	94032689	94157964	125276	2	56348	ENSMUST00000028619.4	0	ENSMUSG00000027195	Hsd17b12	hydroxysteroid (17-beta) dehydrogenase 12		2.00057	0	2.91501	0.0334992
320	chr7	6398840	6399239	400	*	Promoter (<=1kb)	7	6398715	6429450	30736	1	100042450	ENSMUST00000161855.7	125	ENSMUSG00000093536	Smim17	small integral membrane protein 17		2.00057	0	2.91501	0.0397299
321	chr15	98895319	98895718	400	*	Promoter (<=1kb)	15	98878453	98894540	16088	2	69159	ENSMUST00000229556.1	-779	ENSMUSG00000023755	Rhebl1	Ras homolog enriched in brain like 1		2.04266	0	2.91501	0.0483148
322	chr4	68841205	68841604	400	*	Promoter (<=1kb)	4	68795954	68841407	45454	2	56710	ENSMUST00000156773.1	0	ENSMUSG00000028351	Brinp1	bone morphogenic protein/retinoic acid inducible neural specific 1		2.04169	0	2.91395	0.0326692
323	chr2	103970535	103970934	400	*	Promoter (<=1kb)	2	103971179	103980916	9738	1	16909	ENSMUST00000133210.1	-245	ENSMUSG00000032698	Lmo2	LIM domain only 2		2.04169	0	2.91395	0.0331375
324	chr7	4866418	4866817	400	*	Promoter (<=1kb)	7	4844959	4866193	21235	2	67441	ENSMUST00000064547.12	-225	ENSMUSG00000052605	Isoc2b	isochorismatase domain containing 2b		2.04169	0	2.91395	0.0354599
325	chr11	98219959	98220358	400	*	Promoter (<=1kb)	11	98220401	98225522	5122	1	69131	ENSMUST00000145113.1	-43	ENSMUSG00000003119	Cdk12	cyclin dependent kinase 12		1.89927	0	2.89927	0.00651024
326	chr14	48121680	48122079	400	*	Promoter (<=1kb)	14	48122029	48240312	118284	1	93834	ENSMUST00000226260.1	0	ENSMUSG00000021846	Peli2	pellino 2		1.89927	0	2.89927	0.0142181
327	chr9	99237517	99237916	400	*	Promoter (<=1kb)	9	99229376	99237239	7864	2	623459	ENSMUST00000178051.7	-278	ENSMUSG00000096316	Faiml	Fas apoptotic inhibitory molecule like		2.02826	0	2.89927	0.0339758
328	chr19	4557998	4558397	400	*	Promoter (<=1kb)	19	4558810	4602021	43212	1	18563	ENSMUST00000236457.1	-413	ENSMUSG00000024892	Pcx	pyruvate carboxylase		2.02826	0	2.89927	0.0344341
329	chr10	103071374	103071773	400	*	Promoter (<=1kb)	10	103046031	103071200	25170	2	74978	ENSMUST00000218841.1	-174	ENSMUSG00000019892	Lrriq1	leucine-rich repeats and IQ motif containing 1		1.88336	0	2.88336	0.00543002
330	chr14	73368389	73368788	400	*	Promoter (<=1kb)	14	73362885	73368505	5621	2	16432	ENSMUST00000226722.1	0	ENSMUSG00000022108	Itm2b	integral membrane protein 2B		1.97076	0	2.88336	0.0480426
331	chr4	126181017	126181416	400	*	Promoter (<=1kb)	4	126178788	126180147	1360	2	230753	ENSMUST00000169855.1	-870	ENSMUSG00000043962	Thrap3	thyroid hormone receptor associated protein 3		1.96974	0	2.88227	0.0267754
332	chr13	67683305	67683704	400	*	Promoter (<=1kb)	13	67658685	67683467	24783	2	408068	ENSMUST00000137496.9	0	ENSMUSG00000048280	Zfp738	zinc finger protein 738		1.96974	0	2.88227	0.0335831
333	chr18	74018573	74018972	400	*	Promoter (<=1kb)	18	74017907	74020088	2182	1	77855	ENSMUST00000159260.1	666	ENSMUSG00000090263	D730045A05Rik	RIKEN cDNA D730045A05 gene		2.01272	0	2.88227	0.0350742
334	chr9	96982981	96983380	400	*	Promoter (<=1kb)	9	96943485	96984195	40711	2	211949	ENSMUST00000162307.1	815	ENSMUSG00000046997	Spsb4	splA/ryanodine receptor domain and SOCS box containing 4		1.96974	0	2.88227	0.0444683
335	chr6	90756551	90756950	400	*	Promoter (<=1kb)	6	90694599	90757550	62952	2	232227	ENSMUST00000146977.1	600	ENSMUSG00000034312	Iqsec1	IQ motif and Sec7 domain 1		2.01272	0	2.88227	0.0468047
336	chr9	107916673	107917072	400	*	Promoter (<=1kb)	9	107916224	107916904	681	1	19882	ENSMUST00000194527.1	449	ENSMUSG00000032584	Mst1r	macrophage stimulating 1 receptor (c-met-related tyrosine kinase)		1.86726	0	2.86726	0.0150003
337	chr12	110446389	110446788	400	*	Promoter (<=1kb)	12	110447120	110450999	3880	1	26931	ENSMUST00000222276.1	-332	ENSMUSG00000017843	Ppp2r5c	protein phosphatase 2, regulatory subunit B', gamma		1.99902	0	2.86726	0.0394534
338	chr4	44905875	44906274	400	*	Promoter (<=1kb)	4	44907202	44931362	24161	1	319885	ENSMUST00000107823.10	-928	ENSMUSG00000035649	Zcchc7	zinc finger, CCHC domain containing 7		1.95561	0	2.86726	0.0474281
339	chr6	18074422	18074821	400	*	Promoter (<=1kb)	6	18073804	18075107	1304	2	74068	ENSMUST00000146216.1	286	ENSMUSG00000010796	Asz1	ankyrin repeat, SAM and basic leucine zipper domain containing 1		1.95458	0	2.86617	0.0248743
340	chr7	127785094	127785493	400	*	Promoter (<=1kb)	7	127785608	127803802	18195	1	233904	ENSMUST00000154987.7	-115	ENSMUSG00000042308	Setd1a	SET domain containing 1A		1.99802	0	2.86617	0.0293974
341	chr7	17014810	17015209	400	*	Promoter (<=1kb)	7	17007153	17015470	8318	2	19060	ENSMUST00000124573.7	261	ENSMUSG00000003099	Ppp5c	protein phosphatase 5, catalytic subunit		1.99702	0	2.86507	0.0329594
342	chr6	119963128	119963527	400	*	Promoter (<=1kb)	6	119956096	119962930	6835	2	232341	ENSMUST00000160686.1	-198	ENSMUSG00000045962	Wnk1	WNK lysine deficient protein kinase 1		1.85099	0	2.85099	0.00873552
343	chr9	108826477	108826876	400	*	Promoter (<=1kb)	9	108826320	108852969	26650	1	107934	ENSMUST00000213524.2	157	ENSMUSG00000023473	Celsr3	cadherin, EGF LAG seven-pass G-type receptor 3		1.94031	0	2.85099	0.0412535
344	chr3	159076670	159077069	400	*	Promoter (<=1kb)	3	159076364	159308081	231718	1	624759	ENSMUST00000197341.1	306	ENSMUSG00000106053	Gm20752	predicted gene, 20752		1.84988	0	2.84988	0.00655333
345	chr3	35754155	35754554	400	*	Promoter (<=1kb)	3	35754134	35856276	102143	1	76295	ENSMUST00000029257.14	21	ENSMUSG00000037400	Atp11b	ATPase, class VI, type 11B		2.02344	0	2.84988	0.0442594
346	chr17	88063989	88064388	400	*	Promoter (<=1kb)	17	88015595	88064887	49293	2	225055	ENSMUST00000235056.1	499	ENSMUSG00000005371	Fbxo11	F-box protein 11		2.02344	0	2.84988	0.0476493
347	chr2	31018923	31019322	400	*	Promoter (<=1kb)	2	31019819	31021381	1563	1	74270	ENSMUST00000127776.1	-497	ENSMUSG00000026854	Usp20	ubiquitin specific peptidase 20		1.84877	0	2.84877	0.0120878
348	chr9	79961617	79962016	400	*	Promoter (<=1kb)	9	79820661	79962033	141373	2	70598	ENSMUST00000172973.1	17	ENSMUSG00000034898	Filip1	filamin A interacting protein 1		1.83341	0	2.83341	0.00795032
349	chr8	46612940	46613339	400	*	Promoter (<=1kb)	8	46605149	46613015	7867	2	408022	ENSMUST00000125319.1	0	ENSMUSG00000038225	Primpol	primase and polymerase (DNA-directed)		1.92379	0	2.83341	0.031573
350	chr16	43925544	43925943	400	*	Promoter (<=1kb)	16	43863030	43926809	63780	2	106248	ENSMUST00000146343.7	866	ENSMUSG00000022704	Qtrt2	queuine tRNA-ribosyltransferase accessory subunit 2		1.92379	0	2.83341	0.0354696
351	chr10	117710283	117710682	400	*	Promoter (<=1kb)	10	117702259	117710292	8034	2	17246	ENSMUST00000147823.1	0	ENSMUSG00000020184	Mdm2	transformed mouse 3T3 cell double minute 2		1.95298	0	2.81675	0.0428481
352	chr9	56243039	56243438	400	*	Promoter (<=1kb)	9	56201126	56244065	42940	2	244895	ENSMUST00000188142.6	627	ENSMUSG00000074305	Peak1	pseudopodium-enriched atypical kinase 1		1.90815	0	2.81675	0.0429868
353	chr14	58072971	58073370	400	*	Promoter (<=1kb)	14	58072686	58110174	37489	1	14180	ENSMUST00000022545.13	285	ENSMUSG00000021974	Fgf9	fibroblast growth factor 9		1.81561	0	2.81561	0.00927607
354	chr7	28397291	28397690	400	*	Promoter (<=1kb)	7	28396651	28397211	561	1	54624	ENSMUST00000145339.1	640	ENSMUSG00000003437	Paf1	Paf1, RNA polymerase II complex component		1.95195	0	2.81561	0.0327431
355	chr11	96821360	96821759	400	*	Promoter (<=1kb)	11	96821346	96822725	1380	2	18023	ENSMUST00000134951.1	966	ENSMUSG00000038615	Nfe2l1	nuclear factor, erythroid derived 2,-like 1		1.90708	0	2.81561	0.0406313
356	chr6	144782447	144782846	400	*	Promoter (<=1kb)	6	143843739	144781977	938239	2	20678	ENSMUST00000141102.7	-470	ENSMUSG00000041540	Sox5	SRY (sex determining region Y)-box 5		1.95195	0	2.81561	0.0427197
357	chr9	51104373	51104772	400	*	Promoter (<=1kb)	9	51103562	51103645	84	2	723849	ENSMUST00000083558.1	-728	ENSMUSG00000065492	Mir34b	microRNA 34b		1.90708	0	2.81561	0.048222
358	chr18	65083757	65084156	400	*	Promoter (<=1kb)	18	65083054	65143846	60793	1	83814	ENSMUST00000238376.1	703	ENSMUSG00000024589	Nedd4l	neural precursor cell expressed, developmentally down-regulated gene 4-like		1.79989	0	2.79989	0.0231098
359	chr6	48396585	48396984	400	*	Promoter (<=1kb)	6	48395866	48417466	21601	1	77827	ENSMUST00000114572.8	719	ENSMUSG00000042810	Krba1	KRAB-A domain containing 1		1.93765	0	2.79989	0.0337339
360	chr2	134785981	134786380	400	*	Promoter (<=1kb)	2	134786067	135475247	689181	1	18795	ENSMUST00000131552.4	0	ENSMUSG00000051177	Plcb1	phospholipase C, beta 1		1.89233	0	2.79989	0.0378177
361	chr7	30456545	30456944	400	*	Promoter (<=1kb)	7	30453466	30456482	3017	2	243911	ENSMUST00000169893.2	-63	ENSMUSG00000036915	Kirrel2	kirre like nephrin family adhesion molecule 2		1.79874	0	2.79874	0.00825909
362	chr16	13845335	13845734	400	*	Promoter (<=1kb)	16	13834155	13845430	11276	2	94184	ENSMUST00000127432.7	0	ENSMUSG00000022680	Pdxdc1	pyridoxal-dependent decarboxylase domain containing 1		1.89125	0	2.79874	0.0477167
363	chrX	95478157	95478556	400	*	Promoter (<=1kb)	20	95470201	95478129	7929	2	70392	ENSMUST00000033549.2	-28	ENSMUSG00000031204	Asb12	ankyrin repeat and SOCS box-containing 12		1.78283	0	2.78283	0.0237611
364	chr8	9324643	9325042	400	*	Promoter (<=1kb)	8	9207238	9323711	116474	2	270028	ENSMUST00000207297.1	-932	ENSMUSG00000079157	Nalf1	NALCN channel auxiliary factor 1		1.87634	0	2.78283	0.0474408
365	chr17	25781576	25781975	400	*	Promoter (<=1kb)	17	25780808	25780879	72	1	102466776	ENSMUST00000183975.1	768	ENSMUSG00000098329	Mir6966	microRNA 6966		1.87634	0	2.78283	0.0487614
366	chr7	79452619	79453018	400	*	Promoter (<=1kb)	7	79450166	79452080	1915	2	18975	ENSMUST00000145154.2	-539	ENSMUSG00000039176	Polg	polymerase (DNA directed), gamma		1.86017	0	2.76557	0.0424678
367	chr9	96119999	96120398	400	*	Promoter (<=1kb)	9	96119432	96182810	63379	1	235533	ENSMUST00000129774.1	567	ENSMUSG00000041440	Gk5	glycerol kinase 5		1.90649	0	2.76557	0.0424734
368	chr18	34474410	34474809	400	*	Promoter (<=1kb)	18	34464611	34473597	8987	2	225358	ENSMUST00000237051.1	-813	ENSMUSG00000036501	Fam13b	family with sequence similarity 13, member B		1.74691	0	2.74691	0.00496407
369	chr7	70338113	70338512	400	*	Promoter (<=1kb)	7	70308943	70337852	28910	2	624549	ENSMUST00000207682.1	-261	ENSMUSG00000109097	Gm29683	predicted gene, 29683		1.74691	0	2.74691	0.00705953
370	chr13	8202316	8202715	400	*	Promoter (<=1kb)	13	8202866	8761530	558665	1	94191	ENSMUST00000064473.12	-151	ENSMUSG00000052551	Adarb2	adenosine deaminase, RNA-specific, B2		1.8885	0	2.74572	0.0463403
371	chr10	127075405	127075804	400	*	Promoter (<=1kb)	10	127075284	127093169	17886	1	216439	ENSMUST00000239120.1	121	ENSMUSG00000025422	Agap2	ArfGAP with GTPase domain, ankyrin repeat and PH domain 2		1.82614	0	2.72921	0.0491656
372	chr16	93762280	93762679	400	*	Promoter (<=1kb)	16	93762677	93771026	8350	1	70028	ENSMUST00000226836.1	0	ENSMUSG00000022946	Dop1b	DOP1 leucine zipper like protein B		1.72801	0	2.72801	0.0133668
373	chr1	34851442	34851841	400	*	Promoter (<=1kb)	1	34851837	34863475	11639	1	226971	ENSMUST00000152654.2	0	ENSMUSG00000026123	Plekhb2	pleckstrin homology domain containing, family B (evectins) member 2		1.72801	0	2.72801	0.0192686
374	chr10	119850771	119851170	400	*	Promoter (<=1kb)	10	119850739	120077134	226396	1	74053	ENSMUST00000139352.7	32	ENSMUSG00000034813	Grip1	glutamate receptor interacting protein 1		1.72801	0	2.72801	0.0243071
375	chr14	79770573	79770972	400	*	Promoter (<=1kb)	14	79766775	79771312	4538	2	18530	ENSMUST00000039568.10	340	ENSMUSG00000036422	Pcdh8	protocadherin 8		1.82502	0	2.72801	0.0450107
376	chr12	17011983	17012382	400	*	Promoter (<=1kb)	12	17003319	17011727	8409	2	73667	ENSMUST00000095823.8	-256	ENSMUSG00000071398	2410004P03Rik	RIKEN cDNA 2410004P03 gene		1.71129	0	2.71129	0.00824841
377	chr7	45786699	45787098	400	*	Promoter (<=1kb)	7	45786557	45792547	5991	1	381983	ENSMUST00000209351.1	142	ENSMUSG00000062044	Lmtk3	lemur tyrosine kinase 3		1.71129	0	2.71129	0.00911351
378	chr19	57118402	57118801	400	*	Promoter (<=1kb)	19	57036479	57118913	82435	2	226251	ENSMUST00000111526.7	112	ENSMUSG00000025085	Ablim1	actin-binding LIM protein 1		1.71129	0	2.71129	0.0216753
379	chr7	84410372	84410771	400	*	Promoter (<=1kb)	7	84343851	84410176	66326	2	11864	ENSMUST00000207769.1	-196	ENSMUSG00000015709	Arnt2	aryl hydrocarbon receptor nuclear translocator 2		1.85735	0	2.71129	0.0379
380	chr15	95790348	95790747	400	*	Promoter (<=1kb)	15	95790843	95974751	183909	1	105722	ENSMUST00000071874.7	-96	ENSMUSG00000064210	Ano6	anoctamin 6		1.8094	0	2.71129	0.0413741
381	chr5	65966580	65966979	400	*	Promoter (<=1kb)	5	65967124	65977326	10203	1	231252	ENSMUST00000031108.8	-145	ENSMUSG00000029205	Chrna9	cholinergic receptor, nicotinic, alpha polypeptide 9		1.85735	0	2.71129	0.0438192
382	chr5	115482431	115482830	400	*	Promoter (<=1kb)	5	115480160	115482856	2697	2	75387	ENSMUST00000131121.1	26	ENSMUSG00000029524	Sirt4	sirtuin 4		1.8094	0	2.71129	0.0453356
383	chr1	18223570	18223969	400	*	Promoter (<=1kb)	1	18210053	18223564	13512	2	654454	ENSMUST00000126871.1	-6	ENSMUSG00000070977	Defb44-ps	defensin beta 44, pseudogene		1.71007	0	2.71007	0.0158298
384	chr1	105356442	105356841	400	*	Promoter (<=1kb)	1	105356763	105361737	4975	1	100504568	ENSMUST00000189938.1	0	ENSMUSG00000097482	Gm17634	predicted gene, 17634		1.80826	0	2.71007	0.0468103
385	chr1	130866369	130866768	400	*	Promoter (<=1kb)	1	130865780	130875120	9341	1	69169	ENSMUST00000149355.1	589	ENSMUSG00000042474	Fcmr	Fc fragment of IgM receptor		1.69315	0	2.69315	0.0166575
386	chr10	27616543	27616942	400	*	Promoter (<=1kb)	10	26981285	27616843	635559	2	16773	ENSMUST00000092639.11	0	ENSMUSG00000019899	Lama2	laminin, alpha 2		1.69191	0	2.69191	0.00293321
387	chr15	10484297	10484696	400	*	Promoter (<=1kb)	15	10478767	10485385	6619	2	67832	ENSMUST00000168690.7	689	ENSMUSG00000022247	Brix1	BRX1, biogenesis of ribosomes		1.69191	0	2.69191	0.00684646
388	chr5	127031541	127031940	400	*	Promoter (<=1kb)	5	127030790	127044877	14088	1	71247	ENSMUST00000197983.1	751	ENSMUSG00000105490	4933438B17Rik	RIKEN cDNA 4933438B17 gene		1.7913	0	2.69191	0.0388289
389	chr3	10350710	10351109	400	*	Promoter (<=1kb)	3	10340619	10351313	10695	2	66361	ENSMUST00000108377.7	204	ENSMUSG00000039795	Zfand1	zinc finger, AN1-type domain 1		1.83985	0	2.69191	0.0419325
390	chr14	26652496	26652895	400	*	Promoter (<=1kb)	14	26653011	26653857	847	1	11843	ENSMUST00000171207.1	-116	ENSMUSG00000021877	Arf4	ADP-ribosylation factor 4		1.67477	0	2.67477	0.00852029
391	chr1	10215021	10215420	400	*	Promoter (<=1kb)	1	10209161	10214213	5053	2	211673	ENSMUST00000186720.1	-808	ENSMUSG00000067851	Arfgef1	ADP ribosylation factor guanine nucleotide exchange factor 1		1.67477	0	2.67477	0.0439153
392	chr9	96752558	96752957	400	*	Promoter (<=1kb)	9	96682770	96752831	70062	2	245007	ENSMUST00000152594.7	0	ENSMUSG00000040433	Zbtb38	zinc finger and BTB domain containing 38		1.77414	0	2.67352	0.039744
393	chr12	116405206	116405605	400	*	Promoter (<=1kb)	12	116401947	116405210	3264	2	319545	ENSMUST00000220477.1	0	ENSMUSG00000112980	D430020J02Rik	RIKEN cDNA D430020J02 gene		1.77414	0	2.67352	0.0414188
394	chr19	58956347	58956746	400	*	Promoter (<=1kb)	19	58955456	58970933	15478	1	226265	ENSMUST00000201123.1	891	ENSMUSG00000048029	Eno4	enolase 4		1.77414	0	2.67352	0.0440678
395	chr13	44121082	44121481	400	*	Promoter (<=1kb)	13	44121167	44125179	4013	1	328235	ENSMUST00000163056.7	0	ENSMUSG00000089815	Gm5083	predicted gene 5083		1.80648	0	2.65489	0.0359088
396	chr12	30586183	30586582	400	*	Promoter (<=1kb)	12	30586914	30588978	2065	1	211986	ENSMUST00000218826.1	-332	ENSMUSG00000043061	Tmem18	transmembrane protein 18		1.65362	0	2.65362	0.0136846
397	chr9	105436367	105436766	400	*	Promoter (<=1kb)	9	105412923	105436584	23662	2	235574	ENSMUST00000112557.8	0	ENSMUSG00000032570	Atp2c1	ATPase, Ca++-sequestering		1.65362	0	2.65362	0.014872
398	chr4	42993448	42993847	400	*	Promoter (<=1kb)	4	42992735	42993758	1024	2	269523	ENSMUST00000139843.1	0	ENSMUSG00000028452	Vcp	valosin containing protein		1.65362	0	2.65362	0.0398773
399	chr13	36117503	36117902	400	*	Promoter (<=1kb)	13	35978395	36117526	139132	2	380840	ENSMUST00000053265.7	0	ENSMUSG00000046573	Lyrm4	LYR motif containing 4		1.63602	0	2.63602	0.00771358
400	chr4	84884970	84885369	400	*	Promoter (<=1kb)	4	84884465	85131917	247453	1	338349	ENSMUST00000169371.8	505	ENSMUSG00000038070	Cntln	centlein, centrosomal protein		1.7392	0	2.63602	0.0449053
401	chr2	154690910	154691309	400	*	Promoter (<=1kb)	2	154691070	154694281	3212	1	75608	ENSMUST00000136788.1	0	ENSMUSG00000038467	Chmp4b	charged multivesicular body protein 4B		1.63474	0	2.63474	0.0497941
402	chr17	37093123	37093522	400	*	Promoter (<=1kb)	17	37092934	37093872	939	2	258470	ENSMUST00000087144.4	350	ENSMUSG00000095377	Or2h1	olfactory receptor family 2 subfamily H member 1		1.6156	0	2.6156	0.00952017
403	chr17	23734720	23735119	400	*	Promoter (<=1kb)	17	23734727	23736735	2009	1	268930	ENSMUST00000233812.1	0	ENSMUSG00000023908	Pkmyt1	protein kinase, membrane associated tyrosine/threonine 1		1.59752	0	2.59752	0.00769916
404	chr2	52676756	52677155	400	*	Promoter (<=1kb)	2	52428325	52676831	248507	2	12298	ENSMUST00000078324.6	0	ENSMUSG00000017412	Cacnb4	calcium channel, voltage-dependent, beta 4 subunit		1.57654	0	2.57654	0.0114152
405	chr5	75978021	75978420	400	*	Promoter (<=1kb)	5	75932827	75978458	45632	2	16542	ENSMUST00000113516.1	38	ENSMUSG00000062960	Kdr	kinase insert domain protein receptor		1.55661	0	2.55661	0.00887399
406	chr5	22745894	22746293	400	*	Promoter (<=1kb)	5	22746059	23275597	529539	1	269629	ENSMUST00000197992.1	0	ENSMUSG00000106379	Lhfpl3	lipoma HMGIC fusion partner-like 3		1.55661	0	2.55661	0.0123187
407	chr14	75786520	75786919	400	*	Promoter (<=1kb)	14	75768347	75786962	18616	2	67554	ENSMUST00000226574.1	43	ENSMUSG00000022003	Slc25a30	solute carrier family 25, member 30		1.64667	0	2.53639	0.0432767
408	chr3	129989871	129990270	400	*	Promoter (<=1kb)	3	129988757	129990497	1741	2	99683	ENSMUST00000172324.1	227	ENSMUSG00000001052	Sec24b	SEC24 homolog B, COPII coat complex component		1.53502	0	2.53502	0.019079
409	chr7	141133543	141133942	400	*	Promoter (<=1kb)	7	141132553	141143671	11119	1	27388	ENSMUST00000173572.1	990	ENSMUSG00000025495	Ptdss2	phosphatidylserine synthase 2		1.62769	0	2.5159	0.0486324
410	chr13	54683006	54683405	400	*	Promoter (<=1kb)	13	54682647	54684072	1426	2	105239	ENSMUST00000145215.1	667	ENSMUSG00000034928	Rnf44	ring finger protein 44		1.5145	0	2.5145	0.0184483
411	chr1	121306973	121307372	400	*	Promoter (<=1kb)	1	121305893	121307318	1426	2	72999	ENSMUST00000159528.1	0	ENSMUSG00000003721	Insig2	insulin induced gene 2		1.5145	0	2.5145	0.0235465
412	chr13	99899987	99900386	400	*	Promoter (<=1kb)	13	99898489	99900641	2153	2	27220	ENSMUST00000022150.7	255	ENSMUSG00000021647	Cartpt	CART prepropeptide		1.4951	0	2.4951	0.0143777
413	chr14	119056895	119057294	400	*	Promoter (<=1kb)	14	119014532	119058280	43749	2	66435	ENSMUST00000127153.1	986	ENSMUSG00000042104	Uggt2	UDP-glucose glycoprotein glucosyltransferase 2		1.47256	0	2.47256	0.0121989
414	chr11	113659175	113659574	400	*	Promoter (<=1kb)	11	113659283	113662400	3118	1	16834	ENSMUST00000137878.1	0	ENSMUSG00000018661	Cog1	component of oligomeric golgi complex 1		1.42937	0	2.42937	0.0167657
415	chr15	100475218	100475617	400	*	Promoter (<=1kb)	15	100475060	100475783	724	1	68614	ENSMUST00000229457.1	158	ENSMUSG00000037353	Letmd1	LETM1 domain containing 1		1.5478	0	2.42937	0.0498769
416	chr7	127776420	127776819	400	*	Promoter (<=1kb)	7	127776670	127800122	23453	1	233904	ENSMUST00000047075.13	0	ENSMUSG00000042308	Setd1a	SET domain containing 1A		1.42789	0	2.42789	0.0419236
417	chr15	10176406	10176805	400	*	Promoter (<=1kb)	15	10177238	10329388	152151	1	19116	ENSMUST00000005400.12	-433	ENSMUSG00000005268	Prlr	prolactin receptor		1.40578	0	2.40578	0.0331996
418	chr12	103997190	103997589	400	*	Promoter (<=1kb)	12	103984792	103996579	11788	2	380780	ENSMUST00000176106.1	-611	ENSMUSG00000063232	Serpina11	serine (or cysteine) peptidase inhibitor, clade A (alpha-1 antiproteinase, antitrypsin), member 11		1.38485	0	2.38485	0.00986062
419	chr2	59612519	59612918	400	*	Promoter (<=1kb)	2	59612075	59649455	37381	1	66860	ENSMUST00000142573.2	444	ENSMUSG00000035168	Tanc1	tetratricopeptide repeat, ankyrin repeat and coiled-coil containing 1		1.38332	0	2.38332	0.0304033
420	chr3	99253037	99253436	400	*	Promoter (<=1kb)	3	99253760	99354259	100500	1	21384	ENSMUST00000029462.9	-324	ENSMUSG00000027868	Tbx15	T-box 15		1.36206	0	2.36206	0.0290433
421	chr10	63573932	63574331	400	*	Promoter (<=1kb)	10	63574506	63585641	11136	1	216033	ENSMUST00000133190.1	-175	ENSMUSG00000060843	Ctnna3	catenin alpha 3		1.26547	0	2.26547	0.0261685
422	chr5	134986263	134986662	400	*	Promoter (<=1kb)	5	134986214	134987472	1259	1	12739	ENSMUST00000094245.3	49	ENSMUSG00000070473	Cldn3	claudin 3		1.26547	0	2.26547	0.0272201
423	chr5	108086626	108087025	400	*	Promoter (<=1kb)	5	108086996	108100824	13829	1	17765	ENSMUST00000137996.7	0	ENSMUSG00000029267	Mtf2	metal response element binding transcription factor 2		1.26547	0	2.26547	0.0465332
424	chr7	88277797	88278196	400	*	Promoter (<=1kb)	7	88278085	88310888	32804	1	13032	ENSMUST00000032779.11	0	ENSMUSG00000030560	Ctsc	cathepsin C		1.21378	0	2.21378	0.0154428
425	chr11	70519967	70520366	400	*	Promoter (<=1kb)	11	70519639	70520519	881	1	216871	ENSMUST00000179000.1	328	ENSMUSG00000046811	Gltpd2	glycolipid transfer protein domain containing 2		1.1881	0	2.1881	0.0274121
426	chr9	98864532	98864931	400	*	Promoter (<=1kb)	9	98864767	98866583	1817	1	71979	ENSMUST00000167951.2	0	ENSMUSG00000090470	Prr23a3	proline rich 23A, member 3		1.1881	0	2.1881	0.0307605
427	chr7	4118795	4119194	400	*	Promoter (<=1kb)	7	4119408	4125588	6181	1	57776	ENSMUST00000130150.7	-214	ENSMUSG00000030428	Ttyh1	tweety family member 1		1.13532	0	2.13532	0.0318318
428	chr7	123238933	123239332	400	*	Promoter (<=1kb)	7	123240323	123250095	9773	1	233836	ENSMUST00000131209.1	-991	ENSMUSG00000030769	Slc5a11	solute carrier family 5 (sodium/glucose cotransporter), member 11		1.13532	0	2.13532	0.0345837
429	chr7	24117950	24118349	400	*	Promoter (<=1kb)	7	24118369	24127236	8868	1	57745	ENSMUST00000215113.1	-20	ENSMUSG00000052675	Zfp112	zinc finger protein 112		1.1335	0	2.1335	0.0320224
430	chr5	142662148	142662547	400	*	Promoter (<=1kb)	5	142662514	142664644	2131	1	74781	ENSMUST00000143980.1	0	ENSMUSG00000029578	Wipi2	WD repeat domain, phosphoinositide interacting 2		1.10819	0	2.10819	0.038088
431	chr1	138841309	138841708	400	*	Promoter (<=1kb)	1	138830944	138842429	11486	2	16876	ENSMUST00000112026.3	721	ENSMUSG00000019230	Lhx9	LIM homeobox protein 9		1.08054	0	2.08054	0.0404184
432	chr13	98750346	98750745	400	*	Promoter (<=1kb)	13	98745534	98750301	4768	2	218503	ENSMUST00000223634.1	-45	ENSMUSG00000041685	Fcho2	FCH domain only 2		1.07865	0	2.07865	0.0327672
433	chr5	66336876	66337275	400	*	Promoter (<=1kb)	5	66307583	66337483	29901	2	11787	ENSMUST00000161771.1	208	ENSMUSG00000029207	Apbb2	amyloid beta precursor protein binding family B member 2		0.898199	0	1.8982	0.0366989
434	chr5	92683304	92683703	400	*	Promoter (<=1kb)	5	92683435	92965314	281880	1	27428	ENSMUST00000113055.8	0	ENSMUSG00000029381	Shroom3	shroom family member 3		0.898199	0	1.8982	0.0441897
435	chrX	112311903	112312302	400	*	Promoter (<=1kb)	20	112311366	112372430	61065	1	68117	ENSMUST00000113415.1	537	ENSMUSG00000025525	Apool	apolipoprotein O-like		0.866167	0	1.86617	0.032382
436	chr11	106300986	106301385	400	*	Promoter (<=1kb)	11	106300271	106301865	1595	2	14599	ENSMUST00000103071.3	480	ENSMUSG00000020713	Gh	growth hormone		0.799888	0	1.79989	0.0466055
437	chr13	93499120	93499519	400	*	Promoter (<=1kb)	13	93463577	93499737	36161	2	57748	ENSMUST00000220513.1	218	ENSMUSG00000021690	Jmy	junction-mediating and regulatory protein		0.763218	0	1.76322	0.0360957
438	chrX	136214033	136214432	400	*	Promoter (<=1kb)	20	136214779	136225387	10609	1	100040972	ENSMUST00000126811.7	-347	ENSMUSG00000079428	Tceal7	transcription elongation factor A (SII)-like 7		0.6169	0	1.6169	0.0496522
439	chr2	25209084	25209483	400	*	Promoter (<=1kb)	2	25203951	25210074	6124	2	58202	ENSMUST00000138199.7	591	ENSMUSG00000013465	Nelfb	negative elongation factor complex member B		3.101	0.212374	4.00015	0.00284988
440	chr12	91385528	91385927	400	*	Promoter (<=1kb)	12	91384566	91549808	165243	1	22095	ENSMUST00000221216.1	962	ENSMUSG00000020963	Tshr	thyroid stimulating hormone receptor		3.0657	0.212374	3.96226	0.003972
441	chrX	75383305	75383704	400	*	Promoter (<=1kb)	20	75338282	75382615	44334	2	14069	ENSMUST00000147349.7	-690	ENSMUSG00000031196	F8	coagulation factor VIII		3.0657	0.212374	3.96226	0.00720583
442	chr16	90944688	90945087	400	*	Promoter (<=1kb)	16	90938803	90944871	6069	2	104015	ENSMUST00000129743.1	0	ENSMUSG00000022973	Synj1	synaptojanin 1		3.06474	0.212374	3.96123	0.00567988
443	chr9	44722094	44722493	400	*	Promoter (<=1kb)	9	44716124	44721424	5301	2	102693	ENSMUST00000123406.7	-670	ENSMUSG00000048537	Phldb1	pleckstrin homology like domain, family B, member 1		3.02902	0.212374	3.92282	0.0041975
444	chr9	104032008	104032407	400	*	Promoter (<=1kb)	9	104031860	104034422	2563	1	74025	ENSMUST00000192485.1	148	ENSMUSG00000032558	Nphp3	nephronophthisis 3 (adolescent)		2.9988	0.212374	3.89026	0.00394533
445	chr7	127823012	127823411	400	*	Promoter (<=1kb)	7	127824294	127849019	24726	1	20909	ENSMUST00000152310.7	-883	ENSMUSG00000030805	Stx4a	syntaxin 4A (placental)		2.98395	0.212374	3.87424	0.00346364
446	chr7	140418914	140419313	400	*	Promoter (<=1kb)	7	140418842	140419771	930	2	259028	ENSMUST00000073226.1	458	ENSMUSG00000063823	Or13a21	olfactory receptor family 13 subfamily A member 21		2.97646	0.212374	3.86617	0.00632845
447	chr10	71979828	71980227	400	*	Promoter (<=1kb)	10	71980092	71980634	543	2	108950	ENSMUST00000049520.5	407	NA	1700049L16Rik	hematological and neurological expressed 1-like pseudogene		2.95378	0.212374	3.84167	0.0024728
448	chr4	24966034	24966433	400	*	Promoter (<=1kb)	4	24966407	25007300	40894	1	81006	ENSMUST00000151006.1	0	ENSMUSG00000040372	Gpr63	G protein-coupled receptor 63		2.93126	0.212374	3.81731	0.016048
449	chr11	3680669	3681068	400	*	Promoter (<=1kb)	11	3680362	3683689	3328	1	74522	ENSMUST00000128666.1	307	ENSMUSG00000034543	Morc2a	microrchidia 2A		2.93021	0.212374	3.81618	0.00417089
450	chr9	21635530	21635929	400	*	Promoter (<=1kb)	9	21635767	21686228	50462	1	20586	ENSMUST00000172996.1	0	ENSMUSG00000032187	Smarca4	SWI/SNF related, matrix associated, actin dependent regulator of chromatin, subfamily a, member 4		2.91464	0.212374	3.79931	0.00974873
451	chr5	139455142	139455541	400	*	Promoter (<=1kb)	5	139414883	139455530	40648	2	73212	ENSMUST00000197512.1	0	ENSMUSG00000053553	3110082I17Rik	RIKEN cDNA 3110082I17 gene		2.91411	0.212374	3.79874	0.0047836
452	chr10	18210645	18211044	400	*	Promoter (<=1kb)	10	18129022	18210890	81869	2	100045792	ENSMUST00000095817.4	0	ENSMUSG00000071392	Ect2l	epithelial cell transforming sequence 2 oncogene-like		2.90679	0.212374	3.79081	0.00460856
453	chr14	55564685	55565084	400	*	Promoter (<=1kb)	14	55564391	55564843	453	1	28199	ENSMUST00000155029.1	294	ENSMUSG00000022214	Dcaf11	DDB1 and CUL4 associated factor 11		2.89149	0.212374	3.77423	0.0093859
454	chr15	99967527	99967926	400	*	Promoter (<=1kb)	15	99918353	99967061	48709	2	72277	ENSMUST00000100209.5	-466	ENSMUSG00000045350	Fam186a	family with sequence similarity 186, member A		2.89042	0.212374	3.77306	0.0109318
455	chr17	84675763	84676162	400	*	Promoter (<=1kb)	17	84676302	84699333	23032	1	67470	ENSMUST00000170725.7	-140	ENSMUSG00000024254	Abcg8	ATP binding cassette subfamily G member 8		2.88243	0.212374	3.76439	0.00564123
456	chr18	12153667	12154066	400	*	Promoter (<=1kb)	18	12152736	12155383	2648	1	66878	ENSMUST00000234006.1	931	ENSMUSG00000024404	Riok3	RIO kinase 3		2.85821	0.212374	3.73809	0.00568685
457	chr2	34823314	34823713	400	*	Promoter (<=1kb)	2	34805338	34823181	17844	2	30050	ENSMUST00000113078.7	-133	ENSMUSG00000035949	Fbxw2	F-box and WD-40 domain protein 2		2.82527	0.212374	3.70225	0.00515035
458	chr7	27344260	27344659	400	*	Promoter (<=1kb)	7	27342138	27345602	3465	2	192192	ENSMUST00000148933.7	943	ENSMUSG00000089832	Shkbp1	Sh3kbp1 binding protein 1		2.80737	0.212374	3.68275	0.00715667
459	chr11	53429131	53429530	400	*	Promoter (<=1kb)	11	53428953	53430434	1482	2	22272	ENSMUST00000109019.7	904	ENSMUSG00000044894	Uqcrq	ubiquinol-cytochrome c reductase, complex III subunit VII		2.77382	0.212374	3.64613	0.0160995
460	chr17	32403758	32404157	400	*	Promoter (<=1kb)	17	32390659	32403583	12925	2	320484	ENSMUST00000063824.13	-175	ENSMUSG00000052142	Rasal3	RAS protein activator like 3		2.77265	0.212374	3.64485	0.0104318
461	chr10	83336890	83337289	400	*	Promoter (<=1kb)	10	83316342	83337440	21099	2	338365	ENSMUST00000126617.1	151	ENSMUSG00000034591	Slc41a2	solute carrier family 41, member 2		2.76457	0.212374	3.63602	0.00764952
462	chrX	103621645	103622044	400	*	Promoter (<=1kb)	20	103587694	103622369	34676	2	78878	ENSMUST00000238083.1	325	ENSMUSG00000086370	Ftx	Ftx transcript, Xist regulator, non-protein coding		2.76398	0.212374	3.63538	0.0146087
463	chr11	51598255	51598654	400	*	Promoter (<=1kb)	11	51599267	51601067	1801	1	72947	ENSMUST00000169995.1	-613	ENSMUSG00000020359	Phykpl	5-phosphohydroxy-L-lysine phospholyase		2.74709	0.212374	3.6169	0.00825728
464	chr2	181864587	181864986	400	*	Promoter (<=1kb)	2	181864360	181866209	1850	1	67005	ENSMUST00000153214.1	227	ENSMUSG00000038628	Polr3k	polymerase (RNA) III (DNA directed) polypeptide K		2.7459	0.212374	3.6156	0.0206612
465	chr13	100134151	100134550	400	*	Promoter (<=1kb)	13	100135393	100137450	2058	1	20595	ENSMUST00000135355.1	-843	ENSMUSG00000021645	Smn1	survival motor neuron 1		2.72879	0.212374	3.59686	0.0073697
466	chrX	21714827	21715226	400	*	Promoter (<=1kb)	20	21714896	21742355	27460	1	56774	ENSMUST00000033414.7	0	ENSMUSG00000031089	Slc6a14	solute carrier family 6 (neurotransmitter transporter), member 14		2.72879	0.212374	3.59686	0.00790766
467	chr2	11786225	11786624	400	*	Promoter (<=1kb)	2	11786158	11790122	3965	1	320816	ENSMUST00000142622.1	67	ENSMUSG00000047909	Ankrd16	ankyrin repeat domain 16		2.71925	0.212374	3.5864	0.00895763
468	chr3	127552500	127552899	400	*	Promoter (<=1kb)	3	127546471	127553197	6727	2	28036	ENSMUST00000197698.1	298	ENSMUSG00000027968	Larp7	La ribonucleoprotein 7, transcriptional regulator		2.71086	0.212374	3.57721	0.0267557
469	chr10	45469445	45469844	400	*	Promoter (<=1kb)	10	45376620	45470201	93582	2	380669	ENSMUST00000079390.6	357	ENSMUSG00000063804	Lin28b	lin-28 homolog B		2.70182	0.212374	3.56728	0.0154345
470	chr13	73797547	73797946	400	*	Promoter (<=1kb)	13	73797612	73799469	1858	1	20499	ENSMUST00000223008.1	0	ENSMUSG00000017756	Slc12a7	solute carrier family 12, member 7		2.7012	0.212374	3.56661	0.0176249
471	chr18	67841293	67841692	400	*	Promoter (<=1kb)	18	67841010	67885168	44159	1	70799	ENSMUST00000225303.1	283	ENSMUSG00000024542	Cep192	centrosomal protein 192		2.7012	0.212374	3.56661	0.0193071
472	chr4	43782488	43782887	400	*	Promoter (<=1kb)	4	43781366	43782328	963	2	29848	ENSMUST00000117959.2	-160	ENSMUSG00000111338	Or13c7e-ps1	olfactory receptor family 13 subfamily C member 7E, pseudogene 1		2.69271	0.212374	3.55729	0.0138331
473	chr7	35536222	35536621	400	*	Promoter (<=1kb)	7	35469098	35537537	68440	2	71981	ENSMUST00000193633.5	916	ENSMUSG00000030491	Tdrd12	tudor domain containing 12		2.69148	0.212374	3.55593	0.0223455
474	chr17	75384359	75384758	400	*	Promoter (<=1kb)	17	75384210	75392512	8303	1	268977	ENSMUST00000135750.1	149	ENSMUSG00000001870	Ltbp1	latent transforming growth factor beta binding protein 1		2.68355	0.212374	3.54722	0.00865667
475	chr4	12088452	12088851	400	*	Promoter (<=1kb)	4	12060052	12088007	27956	2	329795	ENSMUST00000146140.7	-445	ENSMUSG00000049488	Tmem67	transmembrane protein 67		2.68293	0.212374	3.54654	0.0112921
476	chr15	94588826	94589225	400	*	Promoter (<=1kb)	15	94577951	94589879	11929	2	19230	ENSMUST00000023087.12	654	ENSMUSG00000022451	Twf1	twinfilin actin binding protein 1		2.67308	0.212374	3.53571	0.0145359
477	chr8	104591320	104591719	400	*	Promoter (<=1kb)	8	104591451	104599026	7576	1	382051	ENSMUST00000059588.7	0	ENSMUSG00000048371	Pdp2	pyruvate dehydrogenase phosphatase catalytic subunit 2		2.66505	0.212374	3.52687	0.0294152
478	chr4	117124231	117124630	400	*	Promoter (<=1kb)	4	117120175	117125618	5444	2	78611	ENSMUST00000183310.1	988	ENSMUSG00000073771	Btbd19	BTB domain containing 19		2.65445	0.212374	3.5152	0.0137887
479	chr17	34418228	34418627	400	*	Promoter (<=1kb)	17	34418057	34421912	3856	1	407788	ENSMUST00000135217.1	171	ENSMUSG00000057246	Tsbp1	testis expressed basic protein 1		2.65381	0.212374	3.5145	0.0189929
480	chr12	86951669	86952068	400	*	Promoter (<=1kb)	12	86952657	86962833	10177	1	217732	ENSMUST00000191463.1	-589	ENSMUSG00000034157	Cipc	CLOCK interacting protein, circadian		2.64568	0.212374	3.50554	0.010569
481	chr6	146953215	146953614	400	*	Promoter (<=1kb)	6	146951302	146954414	3113	2	73344	ENSMUST00000111622.1	800	ENSMUSG00000040163	1700034J05Rik	RIKEN cDNA 1700034J05 gene		2.64504	0.212374	3.50483	0.0231695
482	chr2	152962469	152962868	400	*	Promoter (<=1kb)	2	152962485	153007340	44856	1	74711	ENSMUST00000099197.8	0	ENSMUSG00000074673	Ttll9	tubulin tyrosine ligase-like family, member 9		2.63685	0.212374	3.49581	0.0447921
483	chr2	52556810	52557209	400	*	Promoter (<=1kb)	2	52556187	52556709	523	2	12298	ENSMUST00000132322.1	-101	ENSMUSG00000017412	Cacnb4	calcium channel, voltage-dependent, beta 4 subunit		2.63557	0.212374	3.49439	0.0130038
484	chr19	25672465	25672864	400	*	Promoter (<=1kb)	19	25672411	25678991	6581	1	226049	ENSMUST00000053068.6	54	ENSMUSG00000048138	Dmrt2	doublesex and mab-3 related transcription factor 2		2.63493	0.212374	3.49368	0.0264114
485	chr14	66078125	66078524	400	*	Promoter (<=1kb)	14	66027329	66077733	50405	2	11495	ENSMUST00000022618.5	-392	ENSMUSG00000022039	Adam2	a disintegrin and metallopeptidase domain 2		2.62668	0.212374	3.48459	0.0308054
486	chr1	132707869	132708268	400	*	Promoter (<=1kb)	1	132570044	132707406	137363	2	269116	ENSMUST00000187861.6	-463	ENSMUSG00000026442	Nfasc	neurofascin		2.62604	0.212374	3.48388	0.0216702
487	chr3	30647834	30648233	400	*	Promoter (<=1kb)	3	30647886	30672299	24414	1	68307	ENSMUST00000108265.2	0	ENSMUSG00000027703	Lrriq4	leucine-rich repeats and IQ motif containing 4		2.62604	0.212374	3.48388	0.0321826
488	chr5	37243321	37243720	400	*	Promoter (<=1kb)	5	37242734	37278163	35430	1	12933	ENSMUST00000201834.3	587	ENSMUSG00000029121	Crmp1	collapsin response mediator protein 1		2.62474	0.212374	3.48245	0.0235545
489	chr4	131804170	131804569	400	*	Promoter (<=1kb)	4	131799740	131803620	3881	2	19273	ENSMUST00000139641.1	-550	ENSMUSG00000028909	Ptpru	protein tyrosine phosphatase receptor type U		2.61579	0.212374	3.47256	0.0207672
490	chrX	150848961	150849360	400	*	Promoter (<=1kb)	20	150849966	150852189	2224	1	634882	ENSMUST00000154172.2	-606	ENSMUSG00000087149	Itih6	inter-alpha-trypsin inhibitor heavy chain family member 6		2.60678	0.212374	3.46261	0.0260359
491	chr15	75269072	75269471	400	*	Promoter (<=1kb)	15	75268702	75272235	3534	1	17071	ENSMUST00000189654.1	370	ENSMUSG00000022583	Ly6f	lymphocyte antigen 6 family member F		2.5964	0.212374	3.45113	0.0149482
492	chr16	10394496	10394895	400	*	Promoter (<=1kb)	16	10361254	10395448	34195	2	70426	ENSMUST00000115831.1	553	ENSMUSG00000039179	Tekt5	tektin 5		2.5964	0.212374	3.45113	0.0329728
493	chr11	29173025	29173424	400	*	Promoter (<=1kb)	11	29172890	29220797	47908	1	104570	ENSMUST00000020755.11	135	ENSMUSG00000020463	Ppp4r3b	protein phosphatase 4 regulatory subunit 3B		2.5866	0.212374	3.44029	0.02559
494	chr6	4902143	4902542	400	*	Promoter (<=1kb)	6	4902917	5159590	256674	1	243725	ENSMUST00000175889.7	-375	ENSMUSG00000032827	Ppp1r9a	protein phosphatase 1, regulatory subunit 9A		2.57741	0.212374	3.43011	0.026907
495	chr17	32199091	32199490	400	*	Promoter (<=1kb)	17	32197745	32198821	1077	2	57261	ENSMUST00000230565.1	-270	ENSMUSG00000024002	Brd4	bromodomain containing 4		2.56748	0.212374	3.41912	0.0302487
496	chr5	97391675	97392074	400	*	Promoter (<=1kb)	5	97382198	97392379	10182	2	97243	ENSMUST00000060265.5	305	ENSMUSG00000046000	Naa11	N(alpha)-acetyltransferase 11, NatA catalytic subunit		2.56681	0.212374	3.41837	0.0142935
497	chr7	114947552	114947951	400	*	Promoter (<=1kb)	7	114948650	114983960	35311	1	101786	ENSMUST00000205913.1	-699	ENSMUSG00000108379	A730082K24Rik	RIKEN cDNA A730082K24 gene		2.56681	0.212374	3.41837	0.0224866
498	chr6	57389395	57389794	400	*	Promoter (<=1kb)	6	57389580	57390666	1087	2	171199	ENSMUST00000164732.1	872	ENSMUSG00000091382	Vmn1r18	vomeronasal 1 receptor 18		2.55681	0.212374	3.40728	0.0422154
499	chr1	191097254	191097653	400	*	Promoter (<=1kb)	1	191097847	191108486	10640	1	381319	ENSMUST00000194833.5	-194	ENSMUSG00000026630	Batf3	basic leucine zipper transcription factor, ATF-like 3		2.55613	0.212374	3.40653	0.0171006
500	chr3	88043076	88043475	400	*	Promoter (<=1kb)	3	88043108	88055990	12883	1	66614	ENSMUST00000029707.12	0	ENSMUSG00000028069	Gpatch4	G patch domain containing 4		2.55613	0.212374	3.40653	0.0177016
501	chr7	30623213	30623612	400	*	Promoter (<=1kb)	7	30616974	30623483	6510	2	110323	ENSMUST00000208352.1	0	ENSMUSG00000036751	Cox6b1	cytochrome c oxidase, subunit 6B1		2.54605	0.212374	3.39535	0.0278188
502	chr7	92648001	92648400	400	*	Promoter (<=1kb)	7	92646818	92648209	1392	2	74737	ENSMUST00000148539.1	0	ENSMUSG00000041328	Pcf11	PCF11 cleavage and polyadenylation factor subunit		2.53591	0.212374	3.38409	0.0181494
503	chr2	118664326	118664725	400	*	Promoter (<=1kb)	2	118664064	118677770	13707	1	214230	ENSMUST00000132843.1	262	ENSMUSG00000074923	Pak6	p21 (RAC1) activated kinase 6		2.53591	0.212374	3.38409	0.0197571
504	chr15	43169846	43170245	400	*	Promoter (<=1kb)	15	43020797	43170818	150022	2	239405	ENSMUST00000063492.7	573	ENSMUSG00000051920	Rspo2	R-spondin 2		2.53522	0.212374	3.38332	0.034861
505	chr13	73468274	73468673	400	*	Promoter (<=1kb)	13	73467423	73501458	34036	1	210992	ENSMUST00000133791.1	851	ENSMUSG00000021608	Lpcat1	lysophosphatidylcholine acyltransferase 1		2.52569	0.212374	3.37273	0.0126373
506	chr10	67539594	67539993	400	*	Promoter (<=1kb)	10	67538683	67542188	3506	1	13654	ENSMUST00000127820.1	911	ENSMUSG00000037868	Egr2	early growth response 2		2.52569	0.212374	3.37273	0.0262094
507	chr9	18431288	18431687	400	*	Promoter (<=1kb)	9	18430654	18446316	15663	1	234988	ENSMUST00000213777.1	634	ENSMUSG00000047508	Mbd3l2	methyl-CpG binding domain protein 3-like 2		2.52569	0.212374	3.37273	0.0274104
508	chr4	116720701	116721100	400	*	Promoter (<=1kb)	4	116720948	116804242	83295	1	230661	ENSMUST00000045542.12	0	ENSMUSG00000033985	Tesk2	testis-specific kinase 2		2.525	0.212374	3.37196	0.0228531
509	chr18	3508072	3508471	400	*	Promoter (<=1kb)	18	3507923	3516404	8482	1	68010	ENSMUST00000025075.2	149	ENSMUSG00000024232	Bambi	BMP and activin membrane-bound inhibitor		2.5161	0.212374	3.36206	0.0221591
510	chr12	40134449	40134848	400	*	Promoter (<=1kb)	12	40059773	40134228	74456	2	20259	ENSMUST00000002640.5	-221	ENSMUSG00000002565	Scin	scinderin		2.5154	0.212374	3.36129	0.0245524
511	chr19	34476000	34476399	400	*	Promoter (<=1kb)	19	34473778	34475164	1387	2	12642	ENSMUST00000050562.5	-836	ENSMUSG00000050370	Ch25h	cholesterol 25-hydroxylase		2.5154	0.212374	3.36129	0.0245833
512	chr5	87253993	87254392	400	*	Promoter (<=1kb)	5	87240493	87254804	14312	2	112417	ENSMUST00000075858.3	412	ENSMUSG00000057425	Ugt2b37	UDP glucuronosyltransferase 2 family, polypeptide B37		2.5154	0.212374	3.36129	0.0299694
513	chr3	121231614	121232013	400	*	Promoter (<=1kb)	3	121228378	121231533	3156	2	99887	ENSMUST00000200402.1	-81	ENSMUSG00000028132	Tlcd4	TLC domain containing 4		2.5154	0.212374	3.36129	0.0469256
514	chr16	88869413	88869812	400	*	Promoter (<=1kb)	16	88868917	88869411	495	2	170657	ENSMUST00000081334.4	-2	ENSMUSG00000060691	Krtap19-1	keratin associated protein 19-1		2.5147	0.212374	3.36051	0.0147362
515	chr5	107907270	107907669	400	*	Promoter (<=1kb)	5	107906622	107908055	1434	1	100503670	ENSMUST00000151767.1	648	ENSMUSG00000058558	Rpl5	ribosomal protein L5		2.5147	0.212374	3.36051	0.0225337
516	chr10	26313919	26314318	400	*	Promoter (<=1kb)	10	26274471	26314130	39660	2	237339	ENSMUST00000218585.1	0	ENSMUSG00000039089	L3mbtl3	L3MBTL3 histone methyl-lysine binding protein		2.50504	0.212374	3.34975	0.0304233
517	chr17	40560254	40560653	400	*	Promoter (<=1kb)	17	40561507	40579549	18043	1	102577428	ENSMUST00000167713.1	-854	ENSMUSG00000117190	Gm44501	predicted readthrough transcript, 44501		2.50434	0.212374	3.34897	0.0337403
518	chr16	78373914	78374313	400	*	Promoter (<=1kb)	16	78332637	78373336	40700	2	12228	ENSMUST00000231353.1	-578	ENSMUSG00000022863	Btg3	BTG anti-proliferation factor 3		2.49531	0.212374	3.33891	0.0317935
519	chr11	77500325	77500724	400	*	Promoter (<=1kb)	11	77500988	77505085	4098	1	216963	ENSMUST00000127302.7	-264	ENSMUSG00000011877	Git1	GIT ArfGAP 1		2.49531	0.212374	3.33891	0.037346
520	chrX	103322136	103322535	400	*	Promoter (<=1kb)	20	103321398	103330592	9195	1	12592	ENSMUST00000033689.2	738	ENSMUSG00000031326	Cdx4	caudal type homeobox 4		2.4946	0.212374	3.33812	0.0187843
521	chr9	72668090	72668489	400	*	Promoter (<=1kb)	9	72668669	72672129	3461	1	17999	ENSMUST00000184180.1	-180	ENSMUSG00000032216	Nedd4	neural precursor cell expressed, developmentally down-regulated 4		2.4946	0.212374	3.33812	0.040897
522	chr15	76538074	76538473	400	*	Promoter (<=1kb)	15	76536924	76538456	1533	2	30840	ENSMUST00000230938.1	0	ENSMUSG00000022559	Fbxl6	F-box and leucine-rich repeat protein 6		2.49389	0.212374	3.33733	0.0379423
523	chr11	94653779	94654178	400	*	Promoter (<=1kb)	11	94644996	94653964	8969	2	268465	ENSMUST00000039949.4	0	ENSMUSG00000039055	Eme1	essential meiotic structure-specific endonuclease 1		2.47278	0.212374	3.31377	0.0268888
524	chr2	89097298	89097697	400	*	Promoter (<=1kb)	2	89096938	89097963	1026	2	258902	ENSMUST00000099789.4	266	ENSMUSG00000101480	Or4c115	olfactory receptor family 4 subfamily C member 115		2.47278	0.212374	3.31377	0.0310376
525	chr5	135152340	135152739	400	*	Promoter (<=1kb)	5	135152718	135157621	4904	1	27368	ENSMUST00000152013.1	0	ENSMUSG00000005374	Tbl2	transducin (beta)-like 2		2.46283	0.212374	3.30266	0.035157
526	chr16	48938550	48938949	400	*	Promoter (<=1kb)	16	48924232	48938674	14443	2	224170	ENSMUST00000147358.7	0	ENSMUSG00000064061	Dzip3	DAZ interacting protein 3, zinc finger		2.4621	0.212374	3.30185	0.035251
527	chr6	113735971	113736370	400	*	Promoter (<=1kb)	6	113730596	113735070	4475	2	110379	ENSMUST00000145979.1	-901	ENSMUSG00000030298	Sec13	SEC13 homolog, nuclear pore and COPII coat complex component		2.45208	0.212374	3.29064	0.0325162
528	chr9	78085738	78086137	400	*	Promoter (<=1kb)	9	78085922	78086565	644	2	71538	ENSMUST00000162310.1	428	ENSMUSG00000001366	Fbxo9	f-box protein 9		2.44125	0.212374	3.27852	0.0302614
529	chr11	87585092	87585491	400	*	Promoter (<=1kb)	11	87585225	87589864	4640	1	18952	ENSMUST00000148216.7	0	ENSMUSG00000020486	Septin4	septin 4		2.44051	0.212374	3.2777	0.0331868
530	chr1	5018026	5018425	400	*	Promoter (<=1kb)	1	4910402	5018735	108334	2	58175	ENSMUST00000119256.7	310	ENSMUSG00000002459	Rgs20	regulator of G-protein signaling 20		2.43977	0.212374	3.27688	0.0278983
531	chr14	62760804	62761203	400	*	Promoter (<=1kb)	14	62676330	62761112	84783	2	18130	ENSMUST00000053959.6	0	ENSMUSG00000035161	Ints6	integrator complex subunit 6		2.43977	0.212374	3.27688	0.0350337
532	chrX	47930278	47930677	400	*	Promoter (<=1kb)	20	47930178	47931320	1143	1	320634	ENSMUST00000146486.1	100	ENSMUSG00000001173	Ocrl	OCRL, inositol polyphosphate-5-phosphatase		2.42885	0.212374	3.26464	0.0197567
533	chr6	83048581	83048980	400	*	Promoter (<=1kb)	6	83049711	83049773	63	1	102465630	ENSMUST00000184661.1	-731	ENSMUSG00000099035	Mir7040	microRNA 7040		2.41784	0.212374	3.2523	0.0210831
534	chr7	101970010	101970409	400	*	Promoter (<=1kb)	7	101970180	102000309	30130	1	101706	ENSMUST00000210475.1	0	ENSMUSG00000066306	Numa1	nuclear mitotic apparatus protein 1		2.40675	0.212374	3.23986	0.0227105
535	chr14	52244879	52245278	400	*	Promoter (<=1kb)	14	52237506	52244509	7004	2	67772	ENSMUST00000226307.1	-370	ENSMUSG00000053754	Chd8	chromodomain helicase DNA binding protein 8		2.406	0.212374	3.23901	0.0277865
536	chr14	51987531	51987930	400	*	Promoter (<=1kb)	14	51986425	51988827	2403	2	100502764	ENSMUST00000181008.2	897	ENSMUSG00000097633	Gm16617	predicted gene, 16617		2.406	0.212374	3.23901	0.0290141
537	chr2	65524344	65524743	400	*	Promoter (<=1kb)	2	65497650	65524658	27009	2	20269	ENSMUST00000238512.1	0	ENSMUSG00000057182	Scn3a	sodium channel, voltage-gated, type III, alpha		2.406	0.212374	3.23901	0.0386649
538	chr13	30614917	30615316	400	*	Promoter (<=1kb)	13	30615043	30624259	9217	1	75090	ENSMUST00000151471.1	0	ENSMUSG00000086263	4930519D14Rik	RIKEN cDNA 4930519D14 gene		2.39634	0.212374	3.22816	0.038348
539	chr4	129554818	129555217	400	*	Promoter (<=1kb)	4	129548895	129555848	6954	2	16818	ENSMUST00000132030.1	631	ENSMUSG00000000409	Lck	lymphocyte protein tyrosine kinase		2.38431	0.212374	3.21464	0.0466874
540	chr4	44061812	44062211	400	*	Promoter (<=1kb)	4	44055305	44063173	7869	2	50798	ENSMUST00000173976.1	962	ENSMUSG00000028479	Gne	glucosamine (UDP-N-acetyl)-2-epimerase/N-acetylmannosamine kinase		2.37296	0.212374	3.20186	0.0279085
541	chr10	128284212	128284611	400	*	Promoter (<=1kb)	10	128284107	128290712	6606	1	20847	ENSMUST00000220277.1	105	ENSMUSG00000040033	Stat2	signal transducer and activator of transcription 2		2.37296	0.212374	3.20186	0.0359008
542	chr19	13889015	13889414	400	*	Promoter (<=1kb)	19	13887221	13888305	1085	2	258627	ENSMUST00000078282.2	-710	ENSMUSG00000059105	Or9i16	olfactory receptor family 9 subfamily I member 16		2.37296	0.212374	3.20186	0.0401031
543	chr9	124102939	124103338	400	*	Promoter (<=1kb)	9	124102183	124108550	6368	1	12772	ENSMUST00000055918.6	756	ENSMUSG00000049103	Ccr2	C-C motif chemokine receptor 2		2.37296	0.212374	3.20186	0.0454402
544	chr4	86587566	86587965	400	*	Promoter (<=1kb)	4	86586453	86586583	131	2	100217448	ENSMUST00000158333.1	-983	ENSMUSG00000088958	Scarna8	small Cajal body-specific RNA 8		2.37219	0.212374	3.20099	0.0444945
545	chr7	27735951	27736350	400	*	Promoter (<=1kb)	7	27736367	27738571	2205	1	22718	ENSMUST00000125228.1	-17	ENSMUSG00000037640	Zfp60	zinc finger protein 60		2.36152	0.212374	3.18897	0.0234303
546	chr11	28576301	28576700	400	*	Promoter (<=1kb)	11	28388844	28576437	187594	2	216613	ENSMUST00000140601.2	0	ENSMUSG00000032878	Ccdc85a	coiled-coil domain containing 85A		2.36074	0.212374	3.1881	0.0316266
547	chr12	36816623	36817022	400	*	Promoter (<=1kb)	12	36816205	36816278	74	1	100628578	ENSMUST00000175257.1	418	ENSMUSG00000092998	Mir5099	microRNA 5099		2.36074	0.212374	3.1881	0.0324122
548	chr9	67132437	67132836	400	*	Promoter (<=1kb)	9	67133560	67213918	80359	1	100502636	ENSMUST00000215645.1	-724	ENSMUSG00000111556	Gm19299	predicted gene, 19299		2.36074	0.212374	3.1881	0.0423717
549	chr7	101500257	101500656	400	*	Promoter (<=1kb)	7	101501617	101502459	843	1	207728	ENSMUST00000209315.1	-961	ENSMUSG00000030653	Pde2a	phosphodiesterase 2A, cGMP-stimulated		2.34998	0.212374	3.17597	0.0278897
550	chrX	74021535	74021934	400	*	Promoter (<=1kb)	20	74016548	74020988	4441	2	16179	ENSMUST00000138397.7	-547	ENSMUSG00000031392	Irak1	interleukin-1 receptor-associated kinase 1		2.34998	0.212374	3.17597	0.029277
551	chr4	147904310	147904709	400	*	Promoter (<=1kb)	4	147873599	147904687	31089	2	170731	ENSMUST00000105716.8	0	ENSMUSG00000029020	Mfn2	mitofusin 2		2.3492	0.212374	3.17508	0.0209883
552	chr3	26332850	26333249	400	*	Promoter (<=1kb)	3	25426215	26332460	906246	2	192167	ENSMUST00000193603.5	-390	ENSMUSG00000063887	Nlgn1	neuroligin 1		2.3492	0.212374	3.17508	0.0253432
553	chr6	97616833	97617232	400	*	Promoter (<=1kb)	6	97350933	97617529	266597	2	232288	ENSMUST00000142589.5	297	ENSMUSG00000030064	Frmd4b	FERM domain containing 4B		2.33756	0.212374	3.16195	0.0348934
554	chr4	149585831	149586230	400	*	Promoter (<=1kb)	4	149586468	149648899	62432	1	65945	ENSMUST00000105691.7	-238	ENSMUSG00000039953	Clstn1	calsyntenin 1		2.33756	0.212374	3.16195	0.037099
555	chr3	122045890	122046289	400	*	Promoter (<=1kb)	3	122046576	122097742	51167	1	11304	ENSMUST00000132199.7	-287	ENSMUSG00000028125	Abca4	ATP-binding cassette, sub-family A member 4		2.33677	0.212374	3.16106	0.0494011
556	chr12	36156329	36156728	400	*	Promoter (<=1kb)	12	36118997	36156627	37631	2	66912	ENSMUST00000220828.1	0	ENSMUSG00000020547	Bzw2	basic leucine zipper and W2 domains 2		2.32504	0.212374	3.14779	0.0269183
557	chr12	80171684	80172083	400	*	Promoter (<=1kb)	12	80168103	80172144	4042	2	109711	ENSMUST00000219634.1	61	ENSMUSG00000015143	Actn1	actinin, alpha 1		2.31401	0.212374	3.13532	0.028779
558	chr7	5125796	5126195	400	*	Promoter (<=1kb)	7	5124938	5125950	1013	2	19428	ENSMUST00000147835.3	0	ENSMUSG00000083649	Rasl2-9	RAS-like, family 2, locus 9		2.31401	0.212374	3.13532	0.0439657
559	chr8	94875941	94876340	400	*	Promoter (<=1kb)	8	94863860	94876330	12471	2	114255	ENSMUST00000046461.8	0	ENSMUSG00000040631	Dok4	docking protein 4		2.31321	0.212374	3.13441	0.0267078
560	chr2	86753930	86754329	400	*	Promoter (<=1kb)	2	86753795	86754736	942	2	258844	ENSMUST00000099875.1	407	ENSMUSG00000075172	Or8k40	olfactory receptor family 8 subfamily K member 40		2.30128	0.212374	3.1209	0.045934
561	chr3	158560904	158561303	400	*	Promoter (<=1kb)	3	158452333	158561336	109004	2	242274	ENSMUST00000198284.1	33	ENSMUSG00000028176	Lrrc7	leucine rich repeat containing 7		2.29007	0.212374	3.10819	0.0456405
562	chr19	11079809	11080208	400	*	Promoter (<=1kb)	19	11067471	11081102	13632	2	64381	ENSMUST00000025636.7	894	ENSMUSG00000024730	Ms4a8a	membrane-spanning 4-domains, subfamily A, member 8A		2.28925	0.212374	3.10726	0.0331366
563	chr17	79853901	79854300	400	*	Promoter (<=1kb)	17	79850599	79854057	3459	2	56298	ENSMUST00000221666.1	0	ENSMUSG00000059811	Atl2	atlastin GTPase 2		2.28925	0.212374	3.10726	0.0456785
564	chr5	21737699	21738098	400	*	Promoter (<=1kb)	5	21738036	21742765	4730	1	73078	ENSMUST00000149648.1	0	ENSMUSG00000029017	Pmpcb	peptidase (mitochondrial processing) beta		2.28925	0.212374	3.10726	0.0472612
565	chr7	30421260	30421659	400	*	Promoter (<=1kb)	7	30421732	30428746	7015	1	243910	ENSMUST00000108176.8	-73	ENSMUSG00000036931	Nfkbid	nuclear factor of kappa light polypeptide gene enhancer in B cells inhibitor, delta		2.27712	0.212374	3.09349	0.0340409
566	chr7	84752672	84753071	400	*	Promoter (<=1kb)	7	84753127	84779053	25927	1	72495	ENSMUST00000207313.1	-56	ENSMUSG00000085236	2610206C17Rik	RIKEN cDNA 2610206C17 gene		2.27712	0.212374	3.09349	0.0368667
567	chr9	7184742	7185141	400	*	Promoter (<=1kb)	9	7184551	7207040	22490	1	76863	ENSMUST00000034499.9	191	ENSMUSG00000032002	Dcun1d5	defective in cullin neddylation 1 domain containing 5		2.27712	0.212374	3.09349	0.0373645
568	chr4	139225565	139225964	400	*	Promoter (<=1kb)	4	139226961	139287089	60129	1	12345	ENSMUST00000138045.7	-997	ENSMUSG00000028745	Capzb	capping actin protein of muscle Z-line subunit beta		2.27712	0.212374	3.09349	0.0389376
569	chr15	25949017	25949416	400	*	Promoter (<=1kb)	15	25948227	25948287	61	1	102465698	ENSMUST00000184098.1	790	ENSMUSG00000098719	Mir7212	microRNA 7212		2.26572	0.212374	3.08054	0.0427026
570	chr2	61803391	61803790	400	*	Promoter (<=1kb)	2	61804453	61814114	9662	1	21375	ENSMUST00000048934.14	-663	ENSMUSG00000035033	Tbr1	T-box brain transcription factor 1		2.25171	0.212374	3.0646	0.0330753
571	chr9	7628794	7629193	400	*	Promoter (<=1kb)	9	7628231	7674979	46749	1	30800	ENSMUST00000034487.3	563	ENSMUSG00000018620	Mmp20	matrix metallopeptidase 20 (enamelysin)		2.23926	0.212374	3.05042	0.0268285
572	chr17	24249746	24250145	400	*	Promoter (<=1kb)	17	24240804	24249572	8769	2	12449	ENSMUST00000234708.1	-174	ENSMUSG00000072082	Ccnf	cyclin F		2.23926	0.212374	3.05042	0.0487662
573	chr16	20097711	20098110	400	*	Promoter (<=1kb)	16	20097592	20107132	9541	1	75785	ENSMUST00000231842.1	119	ENSMUSG00000062901	Klhl24	kelch-like 24		2.2267	0.212374	3.03609	0.0381364
574	chr9	39427827	39428226	400	*	Promoter (<=1kb)	9	39426093	39427148	1056	2	235248	ENSMUST00000073895.3	-679	ENSMUSG00000058856	Or8g33	olfactory receptor family 8 subfamily G member 33		2.20125	0.212374	3.00701	0.0325635
575	chr10	95416445	95416844	400	*	Promoter (<=1kb)	10	95413502	95416668	3167	2	216233	ENSMUST00000128363.1	0	ENSMUSG00000020027	Socs2	suppressor of cytokine signaling 2		2.20125	0.212374	3.00701	0.0448673
576	chr10	78054727	78055126	400	*	Promoter (<=1kb)	10	78054835	78057368	2534	1	54427	ENSMUST00000144446.7	0	ENSMUSG00000000730	Dnmt3l	DNA methyltransferase 3-like		2.16132	0.212374	2.96123	0.0426676
577	chr2	90479044	90479443	400	*	Promoter (<=1kb)	2	90429756	90479170	49415	2	19271	ENSMUST00000111495.8	0	ENSMUSG00000025314	Ptprj	protein tyrosine phosphatase receptor type J		2.14806	0.212374	2.94599	0.044015
578	chr7	35333698	35334097	400	*	Promoter (<=1kb)	7	35334170	35392289	58120	1	52428	ENSMUST00000032705.12	-73	ENSMUSG00000030494	Rhpn2	rhophilin, Rho GTPase binding protein 2		2.14806	0.212374	2.94599	0.0459864
579	chr8	71725009	71725408	400	*	Promoter (<=1kb)	8	71716817	71725647	8831	2	74015	ENSMUST00000152742.7	239	ENSMUSG00000070000	Fcho1	FCH domain only 1		2.13468	0.212374	2.93058	0.03861
580	chr7	29907966	29908365	400	*	Promoter (<=1kb)	7	29908223	29916813	8591	1	73729	ENSMUST00000187028.6	0	ENSMUSG00000099689	Zfp383	zinc finger protein 383		2.12117	0.212374	2.91501	0.0499639
581	chr5	137502495	137502894	400	*	Promoter (<=1kb)	5	137501439	137502518	1080	2	74097	ENSMUST00000031728.4	0	ENSMUSG00000029715	Pop7	processing of precursor 7, ribonuclease P family, (S. cerevisiae)		2.03638	0.212374	2.81675	0.0468522
582	chr3	108535302	108535701	400	*	Promoter (<=1kb)	3	108491932	108536459	44528	2	229722	ENSMUST00000148237.1	758	ENSMUSG00000040412	Elapor1	endosome-lysosome associated apoptosis and autophagy regulator 1		3.44476	0.467263	4.35014	0.00140194
583	chr7	119776509	119776908	400	*	Promoter (<=1kb)	7	119777046	119781013	3968	1	20216	ENSMUST00000149598.1	-138	ENSMUSG00000030935	Acsm3	acyl-CoA synthetase medium-chain family member 3		3.17913	0.467263	4.0646	0.00442673
584	chr11	50915724	50916123	400	*	Promoter (<=1kb)	11	50901247	50916131	14885	2	22678	ENSMUST00000150903.7	8	ENSMUSG00000049321	Zfp2	zinc finger protein 2		3.27025	0.480813	4.16195	0.00176242
585	chr10	94132638	94133037	400	*	Promoter (<=1kb)	10	94133163	94139871	6709	1	13998	ENSMUST00000125535.1	-126	ENSMUSG00000020021	Fgd6	FYVE, RhoGEF and PH domain containing 6		3.13948	0.467263	4.02162	0.0075317
586	chr11	69517539	69517938	400	*	Promoter (<=1kb)	11	69515982	69518389	2408	2	327954	ENSMUST00000208777.1	451	ENSMUSG00000005237	Dnah2	dynein, axonemal, heavy chain 2		3.11243	0.467263	3.99225	0.0057101
587	chr5	30956089	30956488	400	*	Promoter (<=1kb)	5	30955493	30956183	691	2	50907	ENSMUST00000202472.1	0	ENSMUSG00000045302	Preb	prolactin regulatory element binding		3.11104	0.467263	3.99074	0.0102235
588	chr4	45204122	45204521	400	*	Promoter (<=1kb)	4	45203925	45285936	82012	1	666060	ENSMUST00000107804.1	197	ENSMUSG00000035615	Frmpd1	FERM and PDZ domain containing 1		3.10558	0.467263	3.98481	0.00461493
589	chrX	140663916	140664315	400	*	Promoter (<=1kb)	20	140664599	140678708	14110	1	23947	ENSMUST00000128809.1	-284	ENSMUSG00000000266	Mid2	midline 2		3.08392	0.467263	3.96123	0.00562045
590	chr2	178328343	178328742	400	*	Promoter (<=1kb)	2	178327792	178336491	8700	1	74189	ENSMUST00000133267.2	551	ENSMUSG00000027525	Phactr3	phosphatase and actin regulator 3		3.18017	0.480813	4.0646	0.00318024
591	chr10	29198336	29198735	400	*	Promoter (<=1kb)	10	29198954	29221940	22987	1	212448	ENSMUST00000217011.1	-219	ENSMUSG00000004360	9330159F19Rik	RIKEN cDNA 9330159F19 gene		2.99784	0.467263	3.86726	0.00843152
592	chr15	77779968	77780367	400	*	Promoter (<=1kb)	15	77774035	77781133	7099	2	17886	ENSMUST00000231192.1	766	ENSMUSG00000022443	Myh9	myosin, heavy polypeptide 9, non-muscle		2.98892	0.467263	3.8575	0.0125376
593	chrX	64276055	64276454	400	*	Promoter (<=1kb)	20	64272728	64275822	3095	2	245446	ENSMUST00000156121.1	-233	ENSMUSG00000046699	Slitrk4	SLIT and NTRK-like family, member 4		2.95125	0.467263	3.81618	0.0126332
594	chr9	20171897	20172296	400	*	Promoter (<=1kb)	9	20170634	20171569	936	2	57251	ENSMUST00000086476.2	-328	ENSMUSG00000066899	Or8b12i	olfactory receptor family 8 subfamily B member 12I		2.95125	0.467263	3.81618	0.0137628
595	chr2	26384733	26385132	400	*	Promoter (<=1kb)	2	26383555	26385213	1659	2	68112	ENSMUST00000134737.1	81	ENSMUSG00000026927	Entr1	endosome associated trafficking regulator 1		2.9359	0.467263	3.79931	0.0164877
596	chr19	28967854	28968253	400	*	Promoter (<=1kb)	19	28923530	28967800	44271	2	381218	ENSMUST00000162110.7	-54	ENSMUSG00000064202	Spata6l	spermatogenesis associated 6 like		2.92764	0.467263	3.79023	0.0151072
597	chr18	53552128	53552527	400	*	Promoter (<=1kb)	18	53551594	53575857	24264	1	225518	ENSMUST00000115398.1	534	ENSMUSG00000069378	Prdm6	PR domain containing 6		2.99011	0.480813	3.8575	0.00856653
598	chr11	6638281	6638680	400	*	Promoter (<=1kb)	11	6635482	6638637	3156	2	22373	ENSMUST00000102910.3	0	ENSMUSG00000000381	Wap	whey acidic protein		2.88885	0.467263	3.74751	0.0226816
599	chr11	100769045	100769444	400	*	Promoter (<=1kb)	11	100766811	100768713	1903	2	80860	ENSMUST00000147682.1	-332	ENSMUSG00000017747	Ghdc	GH3 domain containing		2.88831	0.467263	3.74691	0.0150732
600	chr6	17547267	17547666	400	*	Promoter (<=1kb)	6	17546973	17553430	6458	1	17295	ENSMUST00000148903.1	294	ENSMUSG00000009376	Met	met proto-oncogene		2.88777	0.467263	3.74632	0.00868703
601	chr1	173421202	173421601	400	*	Promoter (<=1kb)	1	173420598	173459719	39122	1	383619	ENSMUST00000173023.1	604	ENSMUSG00000037860	Aim2	absent in melanoma 2		2.87977	0.467263	3.73749	0.0111827
602	chr5	115328598	115328997	400	*	Promoter (<=1kb)	5	115327659	115333080	5422	1	108014	ENSMUST00000142318.2	939	ENSMUSG00000029538	Srsf9	serine and arginine-rich splicing factor 9		2.87227	0.467263	3.72921	0.010474
603	chr15	73819436	73819835	400	*	Promoter (<=1kb)	15	73786936	73819410	32475	2	268816	ENSMUST00000110021.2	-26	ENSMUSG00000072487	Mroh5	maestro heat-like repeat family member 5		2.86419	0.467263	3.72028	0.0111161
604	chr4	49550546	49550945	400	*	Promoter (<=1kb)	4	49535995	49549546	13552	2	230163	ENSMUST00000029987.9	-1000	ENSMUSG00000028307	Aldob	aldolase B, fructose-bisphosphate		2.84788	0.467263	3.70225	0.0103887
605	chr13	50429797	50430196	400	*	Promoter (<=1kb)	13	50429970	50432110	2141	1	109082	ENSMUST00000176508.1	0	ENSMUSG00000037816	Fbxw17	F-box and WD-40 domain protein 17		2.84732	0.467263	3.70164	0.0182564
606	chr18	42898238	42898637	400	*	Promoter (<=1kb)	18	42758468	42898815	140348	2	72930	ENSMUST00000155262.1	178	ENSMUSG00000024500	Ppp2r2b	protein phosphatase 2, regulatory subunit B, beta		2.83909	0.467263	3.69253	0.0127988
607	chr14	14861307	14861706	400	*	Promoter (<=1kb)	14	14860926	14969908	108983	1	674895	ENSMUST00000063220.13	381	ENSMUSG00000042567	Nek10	NIMA (never in mitosis gene a)- related kinase 10		2.93713	0.480813	3.79931	0.00947173
608	chr19	34510890	34511289	400	*	Promoter (<=1kb)	19	34495060	34510980	15921	2	16889	ENSMUST00000237497.1	0	ENSMUSG00000024781	Lipa	lysosomal acid lipase A		2.93661	0.480813	3.79874	0.011348
609	chr2	91118822	91119221	400	*	Promoter (<=1kb)	2	91118144	91136516	18373	1	17868	ENSMUST00000169776.1	678	ENSMUSG00000002100	Mybpc3	myosin binding protein C, cardiac		2.83082	0.467263	3.68337	0.00898013
610	chr13	11687386	11687785	400	*	Promoter (<=1kb)	13	11639604	11687915	48312	2	20191	ENSMUST00000221941.1	130	ENSMUSG00000021313	Ryr2	ryanodine receptor 2, cardiac		2.82193	0.467263	3.67352	0.0171026
611	chr7	44858061	44858460	400	*	Promoter (<=1kb)	7	44858496	44861520	3025	1	59047	ENSMUST00000208666.1	-36	ENSMUSG00000002963	Pnkp	polynucleotide kinase 3'- phosphatase		2.81356	0.467263	3.66424	0.0246569
612	chr9	50554318	50554717	400	*	Promoter (<=1kb)	9	50554827	50581840	27014	1	16173	ENSMUST00000213916.1	-110	ENSMUSG00000039217	Il18	interleukin 18		2.90596	0.480813	3.76498	0.00666265
613	chrX	42503099	42503498	400	*	Promoter (<=1kb)	20	42502760	42521872	19113	1	20400	ENSMUST00000153948.1	339	ENSMUSG00000005696	Sh2d1a	SH2 domain containing 1A		2.80514	0.467263	3.65489	0.0194439
614	chr16	59148981	59149380	400	*	Promoter (<=1kb)	16	59148829	59149823	995	1	259000	ENSMUST00000075381.2	152	ENSMUSG00000062608	Or5k3	olfactory receptor family 5 subfamily K member 3		2.79666	0.467263	3.64549	0.00947266
615	chr4	149654231	149654630	400	*	Promoter (<=1kb)	4	149655504	149655567	64	2	102465983	ENSMUST00000185093.1	937	ENSMUSG00000098580	Mir7023	microRNA 7023		2.78756	0.467263	3.63538	0.0177584
616	chr3	28649818	28650217	400	*	Promoter (<=1kb)	3	28650027	28665945	15919	1	665113	ENSMUST00000159733.1	0	ENSMUSG00000027692	Tnik	TRAF2 and NCK interacting kinase		2.85735	0.480813	3.71129	0.00821197
617	chr15	102336891	102337290	400	*	Promoter (<=1kb)	15	102337033	102337790	758	1	60315	ENSMUST00000168547.1	0	ENSMUSG00000001285	Myg1	melanocyte proliferating gene 1		2.75354	0.467263	3.59752	0.0196834
618	chr3	94787136	94787535	400	*	Promoter (<=1kb)	3	94760069	94786515	26447	2	70737	ENSMUST00000238849.1	-621	ENSMUSG00000068876	Cgn	cingulin		2.75235	0.467263	3.5962	0.0188327
619	chr15	75748218	75748617	400	*	Promoter (<=1kb)	15	75745490	75748228	2739	2	378435	ENSMUST00000062002.5	0	ENSMUSG00000047591	Mafa	MAF bZIP transcription factor A		2.74416	0.467263	3.58707	0.0177982
620	chr6	30733828	30734227	400	*	Promoter (<=1kb)	6	30733506	30748462	14957	1	17294	ENSMUST00000157040.7	322	ENSMUSG00000051855	Mest	mesoderm specific transcript		2.73532	0.467263	3.57721	0.0277195
621	chr7	35275318	35275717	400	*	Promoter (<=1kb)	7	35238791	35275533	36743	2	384605	ENSMUST00000238407.1	0	ENSMUSG00000118454	Wdr88	WD repeat domain 88		2.72583	0.467263	3.56661	0.023547
622	chr11	93903854	93904253	400	*	Promoter (<=1kb)	11	93905153	93932781	27629	1	103537	ENSMUST00000107852.7	-900	ENSMUSG00000059474	Mbtd1	mbt domain containing 1		2.71687	0.467263	3.55661	0.0286825
623	chr3	20154617	20155016	400	*	Promoter (<=1kb)	3	20122147	20155069	32923	2	27357	ENSMUST00000184552.1	53	ENSMUSG00000019528	Gyg1	glycogenin 1		2.71627	0.467263	3.55593	0.0207401
624	chr7	104892887	104893286	400	*	Promoter (<=1kb)	7	104892670	104893626	957	2	259100	ENSMUST00000081116.1	340	ENSMUSG00000063582	Or52n2	olfactory receptor family 52 subfamily N member 2		2.71627	0.467263	3.55593	0.0355637
625	chr11	72449205	72449604	400	*	Promoter (<=1kb)	11	72449638	72450706	1069	1	18432	ENSMUST00000155995.1	-34	ENSMUSG00000040463	Mybbp1a	MYB binding protein (P160) 1a		2.80591	0.480813	3.65426	0.0101888
626	chr4	99956451	99956850	400	*	Promoter (<=1kb)	4	99955744	99987294	31551	1	72157	ENSMUST00000102783.4	707	ENSMUSG00000025791	Pgm1	phosphoglucomutase 1		2.70786	0.467263	3.54654	0.0108705
627	chr5	100406429	100406828	400	*	Promoter (<=1kb)	5	100401443	100405571	4129	2	69162	ENSMUST00000182850.1	-858	ENSMUSG00000035325	Sec31a	SEC31 homolog A, COPII coat complex component		2.70786	0.467263	3.54654	0.0180444
628	chr2	112491686	112492085	400	*	Promoter (<=1kb)	2	112492964	112634573	141610	1	74268	ENSMUST00000003705.11	-879	ENSMUSG00000003604	Aven	apoptosis, caspase activation inhibitor		2.7895	0.480813	3.63602	0.0131836
629	chr5	146184135	146184534	400	*	Promoter (<=1kb)	5	146182450	146184295	1846	2	69282	ENSMUST00000188052.1	0	ENSMUSG00000095040	1700001J03Rik	RIKEN cDNA 1700001J03 gene		2.6805	0.467263	3.5159	0.0237699
630	chr15	37998939	37999338	400	*	Promoter (<=1kb)	15	37997990	38000127	2138	2	70790	ENSMUST00000226137.1	789	ENSMUSG00000037487	Ubr5	ubiquitin protein ligase E3 component n-recognin 5		2.6805	0.467263	3.5159	0.0289796
631	chr8	107344681	107345080	400	*	Promoter (<=1kb)	8	107344786	107361770	16985	1	54446	ENSMUST00000126333.1	0	ENSMUSG00000003847	Nfat5	nuclear factor of activated T cells 5		2.67925	0.467263	3.5145	0.0258668
632	chr2	45113129	45113528	400	*	Promoter (<=1kb)	2	44987123	45113279	126157	2	24136	ENSMUST00000068415.10	0	ENSMUSG00000026872	Zeb2	zinc finger E-box binding homeobox 2		2.67126	0.467263	3.50554	0.0236033
633	chr6	8648335	8648734	400	*	Promoter (<=1kb)	6	8630699	8647819	17121	2	15893	ENSMUST00000145870.1	-516	ENSMUSG00000062995	Ica1	islet cell autoantigen 1		2.67126	0.467263	3.50554	0.0356874
634	chr7	24896786	24897185	400	*	Promoter (<=1kb)	7	24897381	24902197	4817	1	12518	ENSMUST00000003469.7	-196	ENSMUSG00000003379	Cd79a	CD79A antigen (immunoglobulin-associated alpha)		2.67	0.467263	3.50413	0.0317859
635	chr4	108548058	108548457	400	*	Promoter (<=1kb)	4	108549085	108555435	6351	1	230594	ENSMUST00000127602.1	-628	ENSMUSG00000034610	Tut4	terminal uridylyl transferase 4		2.66196	0.467263	3.4951	0.0207687
636	chr13	46273788	46274187	400	*	Promoter (<=1kb)	13	46273721	46300115	26395	1	380842	ENSMUST00000076622.3	67	ENSMUSG00000063529	Stmnd1	stathmin domain containing 1		2.66196	0.467263	3.4951	0.0427728
637	chr1	177441669	177442068	400	*	Promoter (<=1kb)	1	177442351	177447237	4887	1	30928	ENSMUST00000195002.1	-283	ENSMUSG00000063659	Zbtb18	zinc finger and BTB domain containing 18		2.66133	0.467263	3.49439	0.0243351
638	chr14	101926437	101926836	400	*	Promoter (<=1kb)	14	101926303	101933137	6835	1	380928	ENSMUST00000159850.2	134	ENSMUSG00000033060	Lmo7	LIM domain only 7		2.64318	0.467263	3.474	0.0269365
639	chr4	32622986	32623385	400	*	Promoter (<=1kb)	4	32624084	32653265	29182	1	26885	ENSMUST00000108178.1	-699	ENSMUSG00000028282	Casp8ap2	caspase 8 associated protein 2		2.64254	0.467263	3.47328	0.0253164
640	chr6	54972380	54972779	400	*	Promoter (<=1kb)	6	54923949	54972612	48664	2	107607	ENSMUST00000060655.14	0	ENSMUSG00000038058	Nod1	nucleotide-binding oligomerization domain containing 1		2.64254	0.467263	3.47328	0.0303158
641	chr1	23910461	23910860	400	*	Promoter (<=1kb)	1	23844846	23909736	64891	2	98366	ENSMUST00000149737.7	-725	ENSMUSG00000026155	Smap1	small ArfGAP 1		2.6419	0.467263	3.47256	0.0196315
642	chr1	39186214	39186613	400	*	Promoter (<=1kb)	1	39186896	39186992	97	2	102466631	ENSMUST00000184059.1	379	ENSMUSG00000098833	Mir6349	microRNA 6349		2.63305	0.467263	3.46261	0.0329268
643	chr3	143030722	143031121	400	*	Promoter (<=1kb)	3	143030614	143040752	10139	1	102636203	ENSMUST00000197683.1	108	ENSMUSG00000105652	4930519L02Rik	RIKEN cDNA 4930519L02 gene		2.62415	0.467263	3.45259	0.0305811
644	chr13	24547177	24547576	400	*	Intron (ENSMUST00000238974.1/193385, intron 1 of 13)	13	24582189	24733816	151628	1	193385	ENSMUST00000110383.7	-34613	ENSMUSG00000036006	Ripor2	RHO family interacting cell polarization regulator 2		2.62415	0.467263	3.45259	0.0361854
645	chr13	24553152	24553551	400	*	Intron (ENSMUST00000238974.1/193385, intron 1 of 13)	13	24582189	24733816	151628	1	193385	ENSMUST00000110383.7	-28638	ENSMUSG00000036006	Ripor2	RHO family interacting cell polarization regulator 2		2.6235	0.467263	3.45186	0.0227311
646	chr2	67252403	67252802	400	*	Intron (ENSMUST00000238912.1/241431, intron 2 of 10)	2	67194756	67526604	331849	1	241431	ENSMUST00000239121.1	57647	ENSMUSG00000027022	Xirp2	xin actin-binding repeat containing 2		2.6235	0.467263	3.45186	0.0393668
647	chr1	46272603	46273002	400	*	Intron (ENSMUST00000238593.1/227058, intron 49 of 65)	1	46235248	46271190	35943	1	227058	ENSMUST00000187548.1	37355	ENSMUSG00000041144	Dnah7b	dynein, axonemal, heavy chain 7B		2.62286	0.467263	3.45113	0.0205433
648	chr1	46266283	46266682	400	*	Intron (ENSMUST00000238593.1/227058, intron 48 of 65)	1	46235248	46271190	35943	1	227058	ENSMUST00000187548.1	31035	ENSMUSG00000041144	Dnah7b	dynein, axonemal, heavy chain 7B		2.62286	0.467263	3.45113	0.0364916
649	chr3	86119085	86119484	400	*	Intron (ENSMUST00000238443.1/27059, intron 16 of 20)	3	86138791	86138858	68	2	19870	ENSMUST00000083050.1	19374	ENSMUSG00000064984	Snord73a	small nucleolar RNA, C/D box U73A		2.62221	0.467263	3.4504	0.0358187
650	chr19	42337622	42338021	400	*	Intron (ENSMUST00000238290.1/72832, intron 2 of 14)	19	42283532	42287954	4423	2	72832	ENSMUST00000238182.1	-49668	ENSMUSG00000042401	Crtac1	cartilage acidic protein 1		2.70991	0.480813	3.54722	0.0104288
651	chr19	10735179	10735578	400	*	Intron (ENSMUST00000238167.1/12507, intron 1 of 11)	19	10718145	10738974	20830	2	12507	ENSMUST00000025571.8	3396	ENSMUSG00000024669	Cd5	CD5 antigen		2.7093	0.480813	3.54654	0.0150774
652	chr18	59404647	59405046	400	*	Intron (ENSMUST00000238155.1/78923, intron 2 of 8)	18	59579630	59579735	106	1	102465182	ENSMUST00000183687.1	-174584	ENSMUSG00000098287	Mir6355	microRNA 6355		2.69963	0.480813	3.53571	0.012675
653	chr18	59278043	59278442	400	*	Intron (ENSMUST00000238155.1/78923, intron 2 of 8)	18	59175650	59411336	235687	1	78923	ENSMUST00000080721.5	102393	ENSMUSG00000058152	Chsy3	chondroitin sulfate synthase 3		2.60421	0.467263	3.43011	0.0370503
654	chr18	59312406	59312805	400	*	Intron (ENSMUST00000238155.1/78923, intron 2 of 8)	18	59175650	59411336	235687	1	78923	ENSMUST00000080721.5	136756	ENSMUSG00000058152	Chsy3	chondroitin sulfate synthase 3		2.60356	0.467263	3.42937	0.0290066
655	chr19	5278679	5279078	400	*	Intron (ENSMUST00000237781.1/319322, intron 5 of 7)	19	5273932	5284408	10477	2	319322	ENSMUST00000237781.1	5330	ENSMUSG00000024853	Sf3b2	splicing factor 3b, subunit 2		2.60356	0.467263	3.42937	0.0363965
656	chr18	78488954	78489353	400	*	Intron (ENSMUST00000237674.1/27411, intron 2 of 21)	18	78183245	78596851	413607	2	27411	ENSMUST00000235389.1	107498	ENSMUSG00000024552	Slc14a2	solute carrier family 14 (urea transporter), member 2		2.6029	0.467263	3.42863	0.0430415
657	chr18	66800182	66800581	400	*	Intron (ENSMUST00000237489.1/ENSMUST00000237489.1, intron 2 of 2)	18	66857704	66860506	2803	2	17202	ENSMUST00000057942.3	59925	ENSMUSG00000047259	Mc4r	melanocortin 4 receptor		2.69114	0.480813	3.52618	0.0170216
658	chr19	22851477	22851876	400	*	Intron (ENSMUST00000237357.1/226025, intron 8 of 24)	19	22766634	22989884	223251	1	226025	ENSMUST00000237223.1	84843	ENSMUSG00000052387	Trpm3	transient receptor potential cation channel, subfamily M, member 3		2.59381	0.467263	3.41837	0.0377714
659	chr19	22220768	22221167	400	*	Intron (ENSMUST00000237357.1/226025, intron 1 of 24)	19	22139117	22988332	849216	1	226025	ENSMUST00000237820.1	81651	ENSMUSG00000052387	Trpm3	transient receptor potential cation channel, subfamily M, member 3		2.59381	0.467263	3.41837	0.0409464
660	chr19	58920178	58920577	400	*	Intron (ENSMUST00000237297.1/73442, intron 2 of 6)	19	58911673	58911759	87	2	100526480	ENSMUST00000175072.1	-8419	ENSMUSG00000092813	Mir3086	microRNA 3086		2.59315	0.467263	3.41762	0.0353272
661	chr19	10709389	10709788	400	*	Intron (ENSMUST00000237240.1/107305, intron 2 of 3)	19	10719102	10722074	2973	2	12507	ENSMUST00000235856.1	12286	ENSMUSG00000024669	Cd5	CD5 antigen		2.59315	0.467263	3.41762	0.0441317
662	chr19	32013397	32013796	400	*	Intron (ENSMUST00000237104.1/54447, intron 16 of 23)	19	32012463	32016804	4342	2	54447	ENSMUST00000237697.1	3008	ENSMUSG00000024887	Asah2	N-acylsphingosine amidohydrolase 2		2.584	0.467263	3.40728	0.0339299
663	chr17	26874430	26874829	400	*	Intron (ENSMUST00000236945.1/ENSMUST00000236945.1, intron 1 of 3)	17	26839026	26845009	5984	2	18091	ENSMUST00000235454.1	-29421	ENSMUSG00000015579	Nkx2-5	NK2 homeobox 5		2.58266	0.467263	3.40578	0.0420554
664	chr18	40314173	40314572	400	*	Intron (ENSMUST00000236889.1/383348, intron 2 of 2)	18	40258803	40531006	272204	1	383348	ENSMUST00000235241.1	55370	ENSMUSG00000051401	Kctd16	potassium channel tetramerisation domain containing 16		2.57412	0.467263	3.39611	0.0254155
665	chr18	54772991	54773390	400	*	Intron (ENSMUST00000236611.1/ENSMUST00000236611.1, intron 4 of 5)	18	54892481	54895562	3082	2	269023	ENSMUST00000237009.1	122172	ENSMUSG00000052713	Zfp608	zinc finger protein 608		2.66281	0.480813	3.49439	0.0265012
666	chr18	69890623	69891022	400	*	Intron (ENSMUST00000235804.1/ENSMUST00000235804.1, intron 1 of 1)	18	69925426	69944044	18619	1	381175	ENSMUST00000151773.1	-34404	ENSMUSG00000038903	Ccdc68	coiled-coil domain containing 68		2.57345	0.467263	3.39535	0.0428057
667	chr18	89243959	89244358	400	*	Intron (ENSMUST00000235651.1/225825, intron 4 of 7)	18	89206101	89207338	1238	1	225825	ENSMUST00000236835.1	37858	ENSMUSG00000034028	Cd226	CD226 antigen		2.57277	0.467263	3.39459	0.0442485
668	chr19	21672221	21672620	400	*	Intron (ENSMUST00000235332.1/226016, intron 1 of 3)	19	21680634	21685637	5004	1	226016	ENSMUST00000236549.1	-8014	ENSMUSG00000047368	Abhd17b	abhydrolase domain containing 17B		2.65283	0.480813	3.48316	0.0237498
669	chr18	65269361	65269760	400	*	Intron (ENSMUST00000235298.1/225638, intron 6 of 6)	18	65248861	65248926	66	1	387231	ENSMUST00000083468.1	20500	ENSMUSG00000065402	Mir122	microRNA 122		2.56349	0.467263	3.38409	0.0354014
670	chr17	81681451	81681850	400	*	Intron (ENSMUST00000235015.1/20541, intron 1 of 11)	17	81647809	81670187	22379	2	20541	ENSMUST00000234923.1	-11264	ENSMUSG00000054640	Slc8a1	solute carrier family 8 (sodium/calcium exchanger), member 1		2.56349	0.467263	3.38409	0.0445222
671	chr18	21909403	21909802	400	*	Intron (ENSMUST00000234736.1/70950, intron 22 of 23)	18	21550379	21654718	104340	2	225266	ENSMUST00000122333.1	-254685	ENSMUSG00000042514	Klhl14	kelch-like 14		2.56282	0.467263	3.38332	0.0327451
672	chr17	85920916	85921315	400	*	Intron (ENSMUST00000234707.1/ENSMUST00000234707.1, intron 1 of 2)	17	85984947	86040364	55418	2	78586	ENSMUST00000234682.1	119049	ENSMUSG00000024135	Srbd1	S1 RNA binding domain 1		2.64277	0.480813	3.47184	0.0419709
673	chr18	32189225	32189624	400	*	Intron (ENSMUST00000234576.1/26405, intron 1 of 2)	18	32163196	32236751	73556	1	26405	ENSMUST00000096575.4	26029	ENSMUSG00000024383	Map3k2	mitogen-activated protein kinase kinase kinase 2		2.55347	0.467263	3.37273	0.0286662
674	chr17	75210776	75211175	400	*	Intron (ENSMUST00000234490.1/268977, intron 5 of 34)	17	75178911	75391326	212416	1	268977	ENSMUST00000112514.1	31865	ENSMUSG00000001870	Ltbp1	latent transforming growth factor beta binding protein 1		2.55347	0.467263	3.37273	0.0388066
675	chr17	75091103	75091502	400	*	Intron (ENSMUST00000234490.1/268977, intron 3 of 34)	17	75006294	75008799	2506	1	268977	ENSMUST00000146839.1	84809	ENSMUSG00000001870	Ltbp1	latent transforming growth factor beta binding protein 1		2.54338	0.467263	3.36129	0.026047
676	chr17	75137605	75138004	400	*	Intron (ENSMUST00000234490.1/268977, intron 3 of 34)	17	75178810	75348933	170124	1	268977	ENSMUST00000135447.7	-40806	ENSMUSG00000001870	Ltbp1	latent transforming growth factor beta binding protein 1		2.54338	0.467263	3.36129	0.0296832
677	chr17	75121938	75122337	400	*	Intron (ENSMUST00000234490.1/268977, intron 3 of 34)	17	75178810	75348933	170124	1	268977	ENSMUST00000135447.7	-56473	ENSMUSG00000001870	Ltbp1	latent transforming growth factor beta binding protein 1		2.54338	0.467263	3.36129	0.0422906
678	chr17	75871111	75871510	400	*	Intron (ENSMUST00000234389.1/100043885, intron 2 of 4)	17	75861023	75889039	28017	1	100043885	ENSMUST00000234389.1	10088	ENSMUSG00000117539	Gm4710	predicted gene 4710		2.54269	0.467263	3.36051	0.028558
679	chr17	32589799	32590198	400	*	Intron (ENSMUST00000234355.1/ENSMUST00000234355.1, intron 1 of 1)	17	32621309	32636184	14876	1	677156	ENSMUST00000077639.6	-31111	ENSMUSG00000062464	Cyp4f37	cytochrome P450, family 4, subfamily f, polypeptide 37		2.62503	0.480813	3.45186	0.031983
680	chr17	32748497	32748896	400	*	Intron (ENSMUST00000234135.1/ENSMUST00000234135.1, intron 1 of 2)	17	32773252	32787547	14296	2	208292	ENSMUST00000057501.8	38651	ENSMUSG00000024298	Zfp871	zinc finger protein 871		2.53321	0.467263	3.34975	0.0212079
681	chr18	47158742	47159141	400	*	Intron (ENSMUST00000234124.1/69456, intron 6 of 6)	18	47235598	47281195	45598	2	20358	ENSMUST00000123228.7	122054	ENSMUSG00000019647	Sema6a	sema domain, transmembrane domain (TM), and cytoplasmic domain, (semaphorin) 6A		2.53321	0.467263	3.34975	0.0493352
682	chr18	13506982	13507381	400	*	Intron (ENSMUST00000234018.1/ENSMUST00000234018.1, intron 5 of 5)	18	13816872	13843832	26961	2	225207	ENSMUST00000234502.1	336451	ENSMUSG00000024420	Zfp521	zinc finger protein 521		2.53252	0.467263	3.34897	0.0263382
683	chr18	13488849	13489248	400	*	Intron (ENSMUST00000234018.1/ENSMUST00000234018.1, intron 5 of 5)	18	13816872	13843832	26961	2	225207	ENSMUST00000234502.1	354584	ENSMUSG00000024420	Zfp521	zinc finger protein 521		2.53252	0.467263	3.34897	0.0394724
684	chr19	24190515	24190914	400	*	Intron (ENSMUST00000233658.2/21873, intron 2 of 23)	19	24094505	24200650	106146	2	21873	ENSMUST00000233658.2	9736	ENSMUSG00000024812	Tjp2	tight junction protein 2		2.53252	0.467263	3.34897	0.0406137
685	chr17	10275613	10276012	400	*	Intron (ENSMUST00000233645.1/19317, intron 2 of 7)	17	10213411	10282933	69523	2	19317	ENSMUST00000233684.1	6921	ENSMUSG00000062078	Qki	quaking, KH domain containing RNA binding		2.61543	0.480813	3.44103	0.021217
686	chr17	59908591	59908990	400	*	Intron (ENSMUST00000233598.1/ENSMUST00000233598.1, intron 3 of 5)	17	59017314	59024729	7416	1	75039	ENSMUST00000167453.1	891277	ENSMUSG00000086594	Nudt12os	nudix hydrolase 12, opposite strand		2.61478	0.480813	3.44029	0.0204108
687	chr17	74301985	74302384	400	*	Intron (ENSMUST00000233581.1/66310, intron 4 of 4)	17	74244978	74295521	50544	2	76890	ENSMUST00000233144.1	-6464	ENSMUSG00000058704	Memo1	mediator of cell motility 1		2.52298	0.467263	3.33812	0.0341089
688	chr1	31005445	31005844	400	*	Intron (ENSMUST00000233331.1/70988, intron 4 of 4)	1	30940302	30949770	9469	2	19243	ENSMUST00000233506.1	-55675	ENSMUSG00000026064	Ptp4a1	protein tyrosine phosphatase 4a1		2.52228	0.467263	3.33733	0.025954
689	chr1	31010609	31011008	400	*	Intron (ENSMUST00000233331.1/70988, intron 4 of 4)	1	30940302	30949770	9469	2	19243	ENSMUST00000233506.1	-60839	ENSMUSG00000026064	Ptp4a1	protein tyrosine phosphatase 4a1		2.52228	0.467263	3.33733	0.0453804
690	chr1	31156752	31157151	400	*	Intron (ENSMUST00000233331.1/70988, intron 2 of 4)	1	31176401	31204725	28325	1	266744	ENSMUST00000062560.13	-19250	ENSMUSG00000050217	Lgsn	lengsin, lens protein with glutamine synthetase domain		2.59537	0.480813	3.41837	0.0156455
691	chr1	31162163	31162562	400	*	Intron (ENSMUST00000233331.1/70988, intron 2 of 4)	1	31176401	31204725	28325	1	266744	ENSMUST00000062560.13	-13839	ENSMUSG00000050217	Lgsn	lengsin, lens protein with glutamine synthetase domain		2.50158	0.467263	3.31377	0.0335787
692	chr7	12699412	12699811	400	*	Intron (ENSMUST00000233304.1/629079, intron 6 of 6)	7	12651706	12685003	33298	2	100042499	ENSMUST00000233763.1	-14409	ENSMUSG00000091045	Vmn2r55	vomeronasal 2, receptor 55		2.50158	0.467263	3.31377	0.0453152
693	chr17	63914197	63914596	400	*	Intron (ENSMUST00000233225.1/14158, intron 3 of 4)	17	63896022	64139463	243442	1	14158	ENSMUST00000000129.13	18175	ENSMUSG00000000127	Fer	FER tyrosine kinase		2.58557	0.480813	3.40728	0.0248989
694	chr17	58708233	58708632	400	*	Intron (ENSMUST00000232926.1/ENSMUST00000232926.1, intron 3 of 3)	17	58878808	58884133	5326	2	69239	ENSMUST00000177108.1	175501	ENSMUSG00000024227	Pdzph1	PDZ and pleckstrin homology domains 1		2.49112	0.467263	3.30185	0.0333147
695	chr17	68108821	68109220	400	*	Intron (ENSMUST00000232839.1/ENSMUST00000232839.1, intron 1 of 3)	17	67842713	68004120	161408	2	268970	ENSMUST00000024840.11	-104701	ENSMUSG00000024043	Arhgap28	Rho GTPase activating protein 28		2.49112	0.467263	3.30185	0.0420567
696	chr17	4866085	4866484	400	*	Intron (ENSMUST00000232440.1/ENSMUST00000232440.1, intron 2 of 2)	17	4994332	5097733	103402	1	239985	ENSMUST00000124362.1	-127848	ENSMUSG00000069729	Arid1b	AT-rich interaction domain 1B		2.5757	0.480813	3.39611	0.0304416
697	chr16	28682934	28683333	400	*	Intron (ENSMUST00000232352.1/14167, intron 1 of 4)	16	28162354	28753068	590715	2	14167	ENSMUST00000232352.1	69735	ENSMUSG00000022523	Fgf12	fibroblast growth factor 12		2.5757	0.480813	3.39611	0.0304416
698	chr16	28537591	28537990	400	*	Intron (ENSMUST00000232352.1/14167, intron 1 of 4)	16	28189424	28564951	375528	2	14167	ENSMUST00000231399.1	26961	ENSMUSG00000022523	Fgf12	fibroblast growth factor 12		2.57503	0.480813	3.39535	0.0146935
699	chr18	11016981	11017380	400	*	Intron (ENSMUST00000232314.1/68434, intron 1 of 3)	18	10987944	11047637	59694	2	68434	ENSMUST00000232314.1	30257	ENSMUSG00000097222	Gata6os	GATA binding protein 6, opposite strand		2.48058	0.467263	3.28982	0.045399
700	chr16	73233916	73234315	400	*	Intron (ENSMUST00000232248.1/ENSMUST00000232248.1, intron 5 of 5)	16	72983755	72989878	6124	1	19876	ENSMUST00000231566.1	250161	ENSMUSG00000022883	Robo1	roundabout guidance receptor 1		2.47986	0.467263	3.28901	0.0493882
701	chr16	73175081	73175480	400	*	Intron (ENSMUST00000232248.1/ENSMUST00000232248.1, intron 2 of 5)	16	72983755	72989878	6124	1	19876	ENSMUST00000231566.1	191326	ENSMUSG00000022883	Robo1	roundabout guidance receptor 1		2.56508	0.480813	3.38409	0.0316022
702	chr17	20922581	20922980	400	*	Intron (ENSMUST00000232004.1/ENSMUST00000232004.1, intron 1 of 3)	17	20913205	20914363	1159	2	171227	ENSMUST00000077001.2	-8218	ENSMUSG00000062165	Vmn1r232	vomeronasal 1 receptor 232		2.56441	0.480813	3.38332	0.0402889
703	chr16	21910356	21910755	400	*	Intron (ENSMUST00000231988.1/71751, intron 9 of 14)	16	21891969	21931877	39909	1	71751	ENSMUST00000042065.6	18387	ENSMUSG00000033618	Map3k13	mitogen-activated protein kinase kinase kinase 13		2.46996	0.467263	3.2777	0.0417099
704	chr16	21846016	21846415	400	*	Intron (ENSMUST00000231988.1/71751, intron 2 of 14)	16	21825942	21933439	107498	1	71751	ENSMUST00000232240.1	20074	ENSMUSG00000033618	Map3k13	mitogen-activated protein kinase kinase kinase 13		2.45854	0.467263	3.26464	0.0317738
705	chr17	19436583	19436982	400	*	Intron (ENSMUST00000231951.1/ENSMUST00000231951.1, intron 3 of 7)	17	19504732	19535231	30500	1	627537	ENSMUST00000166081.2	-67750	ENSMUSG00000091859	Vmn2r100	vomeronasal 2, receptor 100		2.53484	0.480813	3.34975	0.0404544
706	chr16	87046029	87046428	400	*	Intron (ENSMUST00000231918.1/ENSMUST00000231918.1, intron 1 of 6)	16	87125036	87128439	3404	2	102635567	ENSMUST00000232056.1	82011	ENSMUSG00000116979	Gm32865	predicted gene, 32865		2.44776	0.467263	3.2523	0.0402667
707	chr16	88421440	88421839	400	*	Intron (ENSMUST00000231793.1/ENSMUST00000231793.1, intron 1 of 1)	16	88505807	88506978	1172	2	239931	ENSMUST00000069549.2	85139	ENSMUSG00000055811	Cldn17	claudin 17		2.52461	0.480813	3.33812	0.0237823
708	chr7	91715075	91715474	400	*	Intron (ENSMUST00000231777.2/23859, intron 7 of 27)	7	91711420	92447003	735584	1	23859	ENSMUST00000107193.7	3655	ENSMUSG00000052572	Dlg2	discs large MAGUK scaffold protein 2		2.52392	0.480813	3.33733	0.037327
709	chr7	91289436	91289835	400	*	Intron (ENSMUST00000231777.2/23859, intron 6 of 27)	7	91090728	92447003	1356276	1	23859	ENSMUST00000074273.9	198708	ENSMUSG00000052572	Dlg2	discs large MAGUK scaffold protein 2		2.43689	0.467263	3.23986	0.0355238
710	chr7	90960751	90961150	400	*	Intron (ENSMUST00000231777.2/23859, intron 6 of 27)	7	91090706	92449247	1358542	1	23859	ENSMUST00000107196.9	-129556	ENSMUSG00000052572	Dlg2	discs large MAGUK scaffold protein 2		2.51432	0.480813	3.3264	0.0386175
711	chr7	90897817	90898216	400	*	Intron (ENSMUST00000231777.2/23859, intron 5 of 27)	7	91090706	92449247	1358542	1	23859	ENSMUST00000107196.9	-192490	ENSMUSG00000052572	Dlg2	discs large MAGUK scaffold protein 2		2.51362	0.480813	3.3256	0.0331911
712	chr7	90658558	90658957	400	*	Intron (ENSMUST00000231777.2/23859, intron 3 of 27)	7	90477231	92449247	1972017	1	23859	ENSMUST00000231777.2	181327	ENSMUSG00000052572	Dlg2	discs large MAGUK scaffold protein 2		2.50324	0.480813	3.31377	0.0447733
713	chr7	90654116	90654515	400	*	Intron (ENSMUST00000231777.2/23859, intron 3 of 27)	7	90477231	92449247	1972017	1	23859	ENSMUST00000231777.2	176885	ENSMUSG00000052572	Dlg2	discs large MAGUK scaffold protein 2		2.50254	0.480813	3.31297	0.0293957
714	chr7	92392285	92392684	400	*	Intron (ENSMUST00000231777.2/23859, intron 21 of 27)	7	92427669	92438064	10396	1	23859	ENSMUST00000207891.1	-34985	ENSMUSG00000052572	Dlg2	discs large MAGUK scaffold protein 2		2.50254	0.480813	3.31297	0.0475907
715	chr7	92155164	92155563	400	*	Intron (ENSMUST00000231777.2/23859, intron 18 of 27)	7	92180684	92288339	107656	1	23859	ENSMUST00000129818.1	-25121	ENSMUSG00000052572	Dlg2	discs large MAGUK scaffold protein 2		2.41567	0.467263	3.2155	0.0492787
716	chr7	91988697	91989096	400	*	Intron (ENSMUST00000231777.2/23859, intron 14 of 27)	7	92062394	92445325	382932	1	23859	ENSMUST00000098308.3	-73298	ENSMUSG00000052572	Dlg2	discs large MAGUK scaffold protein 2		2.4038	0.467263	3.20186	0.0457635
717	chr16	39481495	39481894	400	*	Intron (ENSMUST00000231761.1/ENSMUST00000231761.1, intron 2 of 3)	16	39187463	39188906	1444	2	102640746	ENSMUST00000231748.1	-292589	ENSMUSG00000116965	Gm36742	predicted gene, 36742		2.39184	0.467263	3.1881	0.0482848
718	chr16	72644370	72644769	400	*	Intron (ENSMUST00000231580.1/19876, intron 1 of 1)	16	72663149	73046095	382947	1	19876	ENSMUST00000023600.7	-18380	ENSMUSG00000022883	Robo1	roundabout guidance receptor 1		2.47166	0.480813	3.2777	0.023161
719	chr16	35776373	35776772	400	*	Intron (ENSMUST00000231579.1/66667, intron 1 of 7)	16	35770407	35828477	58071	1	66667	ENSMUST00000023555.5	5966	ENSMUSG00000022849	Hspbap1	Hspb associated protein 1		2.47166	0.480813	3.2777	0.0320422
720	chr16	27856328	27856727	400	*	Intron (ENSMUST00000231532.1/100038623, intron 1 of 4)	16	27849930	27926128	76199	1	100038623	ENSMUST00000231532.1	6398	ENSMUSG00000116654	Gm10823	predicted gene 10823		2.47094	0.480813	3.27688	0.0405346
721	chr16	93824111	93824510	400	*	Intron (ENSMUST00000231503.1/ENSMUST00000231503.1, intron 1 of 2)	16	93832121	93876072	43952	1	338467	ENSMUST00000044068.9	-7611	ENSMUSG00000039456	Morc3	microrchidia 3		2.36917	0.467263	3.16195	0.0405017
722	chr16	24619293	24619692	400	*	Intron (ENSMUST00000231352.1/210126, intron 5 of 6)	16	24529394	24530362	969	1	624582	ENSMUST00000231737.1	89899	NA	Morf4l1-ps1	mortality factor 4 like 1, pseudogene 1		2.36917	0.467263	3.16195	0.0461796
723	chr16	24583361	24583760	400	*	Intron (ENSMUST00000231352.1/210126, intron 4 of 6)	16	24529394	24530362	969	1	624582	ENSMUST00000231737.1	53967	NA	Morf4l1-ps1	mortality factor 4 like 1, pseudogene 1		2.44948	0.480813	3.2523	0.0286852
724	chr16	24460418	24460817	400	*	Intron (ENSMUST00000231352.1/210126, intron 3 of 6)	16	24448091	24981030	532940	1	210126	ENSMUST00000078988.9	12327	ENSMUSG00000033306	Lpp	LIM domain containing preferred translocation partner in lipoma		2.44948	0.480813	3.2523	0.0400164
725	chr16	12741467	12741866	400	*	Intron (ENSMUST00000230696.1/ENSMUST00000230696.1, intron 4 of 11)	16	12800579	12818298	17720	1	75493	ENSMUST00000231680.1	-58713	ENSMUSG00000101565	1700003L19Rik	RIKEN cDNA 1700003L19 gene		2.44948	0.480813	3.2523	0.0437722
726	chr16	7253393	7253792	400	*	Intron (ENSMUST00000230658.1/268859, intron 5 of 11)	16	7224310	7409997	185688	1	268859	ENSMUST00000231088.1	29083	ENSMUSG00000008658	Rbfox1	RNA binding protein, fox-1 homolog (C. elegans) 1		2.44875	0.480813	3.25146	0.0321944
727	chr16	6917640	6918039	400	*	Intron (ENSMUST00000230658.1/268859, intron 4 of 11)	16	6809222	7409813	600592	1	268859	ENSMUST00000115841.9	108418	ENSMUSG00000008658	Rbfox1	RNA binding protein, fox-1 homolog (C. elegans) 1		2.43863	0.480813	3.23986	0.0213761
728	chr16	7046697	7047096	400	*	Intron (ENSMUST00000230658.1/268859, intron 4 of 11)	16	7069846	7409813	339968	1	268859	ENSMUST00000229741.1	-22750	ENSMUSG00000008658	Rbfox1	RNA binding protein, fox-1 homolog (C. elegans) 1		2.43789	0.480813	3.23901	0.0292305
729	chr16	6916742	6917141	400	*	Intron (ENSMUST00000230658.1/268859, intron 4 of 11)	16	6809222	7409813	600592	1	268859	ENSMUST00000115841.9	107520	ENSMUSG00000008658	Rbfox1	RNA binding protein, fox-1 homolog (C. elegans) 1		2.43789	0.480813	3.23901	0.0343573
730	chr16	6423827	6424226	400	*	Intron (ENSMUST00000230658.1/268859, intron 2 of 11)	16	6349138	7411526	1062389	1	268859	ENSMUST00000056416.8	74689	ENSMUSG00000008658	Rbfox1	RNA binding protein, fox-1 homolog (C. elegans) 1		2.35691	0.467263	3.14779	0.0401114
731	chr16	6328983	6329382	400	*	Intron (ENSMUST00000230658.1/268859, intron 2 of 11)	16	6349138	7411526	1062389	1	268859	ENSMUST00000056416.8	-19756	ENSMUSG00000008658	Rbfox1	RNA binding protein, fox-1 homolog (C. elegans) 1		2.4277	0.480813	3.2273	0.0380995
732	chr16	6212733	6213132	400	*	Intron (ENSMUST00000230658.1/268859, intron 2 of 11)	16	6349138	7411526	1062389	1	268859	ENSMUST00000056416.8	-136006	ENSMUSG00000008658	Rbfox1	RNA binding protein, fox-1 homolog (C. elegans) 1		2.42696	0.480813	3.22645	0.0366368
733	chr16	6187569	6187968	400	*	Intron (ENSMUST00000230658.1/268859, intron 2 of 11)	16	6349138	7411526	1062389	1	268859	ENSMUST00000056416.8	-161170	ENSMUSG00000008658	Rbfox1	RNA binding protein, fox-1 homolog (C. elegans) 1		2.42696	0.480813	3.22645	0.0378585
734	chr16	6168239	6168638	400	*	Intron (ENSMUST00000230658.1/268859, intron 1 of 11)	16	6349138	7411526	1062389	1	268859	ENSMUST00000056416.8	-180500	ENSMUSG00000008658	Rbfox1	RNA binding protein, fox-1 homolog (C. elegans) 1		2.41668	0.480813	3.21464	0.0340468
735	chr2	75222411	75222810	400	*	Intron (ENSMUST00000230629.1/ENSMUST00000230629.1, intron 2 of 6)	2	74868981	74876504	7524	1	53375	ENSMUST00000129284.1	353430	ENSMUSG00000027099	Mtx2	metaxin 2		2.41668	0.480813	3.21464	0.0409137
736	chr16	24138094	24138493	400	*	Intron (ENSMUST00000230383.1/ENSMUST00000230383.1, intron 3 of 3)	16	24076388	24082690	6303	2	108168278	ENSMUST00000230580.1	-55404	ENSMUSG00000116437	Gm46545	predicted gene, 46545		2.33447	0.467263	3.12182	0.0487465
737	chr15	62694171	62694570	400	*	Intron (ENSMUST00000230029.1/ENSMUST00000230029.1, intron 2 of 3)	15	62222603	62242505	19903	1	19296	ENSMUST00000182141.1	471568	ENSMUSG00000097039	Pvt1	Pvt1 oncogene		2.40558	0.480813	3.20186	0.0440958
738	chr15	95276339	95276738	400	*	Intron (ENSMUST00000229933.1/54003, intron 16 of 20)	15	95097542	95162394	64853	2	100043315	ENSMUST00000189291.6	-113945	ENSMUSG00000100603	LOC100043315	uncharacterized LOC100043315		2.40483	0.480813	3.20099	0.0273673
739	chr15	95353965	95354364	400	*	Intron (ENSMUST00000229933.1/54003, intron 13 of 20)	15	95186706	95528178	341473	2	54003	ENSMUST00000229981.1	173814	ENSMUSG00000022454	Nell2	NEL-like 2		2.35953	0.480813	3.14869	0.0279934
740	chr15	93827247	93827646	400	*	Intron (ENSMUST00000229905.1/ENSMUST00000229905.1, intron 1 of 1)	15	93904856	93927111	22256	2	77248	ENSMUST00000230109.1	99465	ENSMUSG00000116360	9430014N10Rik	RIKEN cDNA 9430014N10 gene		2.35953	0.480813	3.14869	0.0441471
741	chr16	5434932	5435331	400	*	Intron (ENSMUST00000229837.1/ENSMUST00000229837.1, intron 1 of 2)	16	5244152	5255983	11832	2	70511	ENSMUST00000064635.11	-178949	ENSMUSG00000022544	Eef2kmt	eukaryotic elongation factor 2 lysine methyltransferase		2.34798	0.480813	3.13532	0.0465804
742	chr15	72244424	72244823	400	*	Intron (ENSMUST00000229807.1/ENSMUST00000229807.1, intron 3 of 3)	15	71795795	72034227	238433	2	69700	ENSMUST00000159993.7	-210197	ENSMUSG00000079022	Col22a1	collagen, type XXII, alpha 1		2.34719	0.480813	3.13441	0.0297007
743	chr15	71882230	71882629	400	*	Intron (ENSMUST00000229585.1/69700, intron 28 of 52)	15	71868881	71897616	28736	2	69700	ENSMUST00000160513.1	14987	ENSMUSG00000079022	Col22a1	collagen, type XXII, alpha 1		2.30002	0.480813	3.07959	0.0496093
744	chr15	61705749	61706148	400	*	Intron (ENSMUST00000229538.1/432956, intron 4 of 4)	15	61534676	61745184	210509	2	432956	ENSMUST00000229538.1	39036	ENSMUSG00000116031	D030024E09Rik	RIKEN cDNA D030024E09 gene		2.28798	0.480813	3.06555	0.0422819
745	chr15	61562053	61562452	400	*	Intron (ENSMUST00000229538.1/432956, intron 4 of 4)	15	61534676	61745184	210509	2	432956	ENSMUST00000229538.1	182732	ENSMUSG00000116031	D030024E09Rik	RIKEN cDNA D030024E09 gene		2.25041	0.480813	3.02162	0.033092
746	chr15	61370050	61370449	400	*	Intron (ENSMUST00000229323.1/ENSMUST00000229323.1, intron 5 of 5)	15	61534676	61745184	210509	2	432956	ENSMUST00000229538.1	374735	ENSMUSG00000116031	D030024E09Rik	RIKEN cDNA D030024E09 gene		2.25041	0.480813	3.02162	0.0372074
747	chr16	9093544	9093943	400	*	Intron (ENSMUST00000229166.1/ENSMUST00000229166.1, intron 1 of 2)	16	8831321	8844131	12811	1	69053	ENSMUST00000229318.1	262223	ENSMUSG00000022507	Hapstr1	HUWE1 associated protein modifying stress responses		3.42634	0.695478	4.31337	0.00117558
748	chr17	43816573	43816972	400	*	Intron (ENSMUST00000228972.1/53901, intron 1 of 4)	17	43804003	44039512	235510	1	53901	ENSMUST00000044895.12	12570	ENSMUSG00000039601	Rcan2	regulator of calcineurin 2		2.19903	0.480813	2.96123	0.048159
749	chr15	20761485	20761884	400	*	Intron (ENSMUST00000228652.1/ENSMUST00000228652.1, intron 1 of 3)	15	20665214	20666750	1537	2	64833	ENSMUST00000052910.5	-94735	ENSMUSG00000047565	Acot10	acyl-CoA thioesterase 10		2.17308	0.480813	2.93058	0.0465035
750	chr14	123047076	123047475	400	*	Intron (ENSMUST00000228377.1/ENSMUST00000228377.1, intron 1 of 3)	14	122978126	122984035	5910	2	70551	ENSMUST00000141478.1	-63041	ENSMUSG00000041594	Tmtc4	transmembrane and tetratricopeptide repeat containing 4		3.21791	0.695478	4.08656	0.00284001
751	chr14	123061910	123062309	400	*	Intron (ENSMUST00000228377.1/ENSMUST00000228377.1, intron 1 of 3)	14	122978126	122984035	5910	2	70551	ENSMUST00000141478.1	-77875	ENSMUSG00000041594	Tmtc4	transmembrane and tetratricopeptide repeat containing 4		3.17235	0.695478	4.03658	0.00291412
752	chr15	63318521	63318920	400	*	Intron (ENSMUST00000228339.2/432958, intron 6 of 8)	15	63414400	63479608	65209	2	432958	ENSMUST00000226699.1	160688	ENSMUSG00000115520	Gm20740	predicted gene, 20740		3.17235	0.695478	4.03658	0.00296134
753	chr15	33596581	33596980	400	*	Intron (ENSMUST00000228272.1/75880, intron 5 of 5)	15	33593881	33653436	59556	2	75880	ENSMUST00000228272.1	56456	ENSMUSG00000115779	4930592A05Rik	RIKEN cDNA 4930592A05 gene		3.14501	0.695478	4.00651	0.00472054
754	chr15	33601791	33602190	400	*	Intron (ENSMUST00000228272.1/75880, intron 5 of 5)	15	33593881	33653436	59556	2	75880	ENSMUST00000228272.1	51246	ENSMUSG00000115779	4930592A05Rik	RIKEN cDNA 4930592A05 gene		3.13205	0.695478	3.99225	0.00587794
755	chr14	100082079	100082478	400	*	Intron (ENSMUST00000228216.1/16597, intron 3 of 7)	14	99874486	100149764	275279	2	16597	ENSMUST00000097079.4	67286	ENSMUSG00000072294	Klf12	Kruppel-like transcription factor 12		3.08318	0.695478	3.93831	0.0047028
756	chr15	26611145	26611544	400	*	Intron (ENSMUST00000228205.1/ENSMUST00000228205.1, intron 1 of 5)	15	26387719	26409576	21858	1	211147	ENSMUST00000155819.1	223426	ENSMUSG00000022269	Marchf11	membrane associated ring-CH-type finger 11		3.06213	0.695478	3.91501	0.00792264
757	chr16	87940657	87941056	400	*	Intron (ENSMUST00000228188.1/14805, intron 12 of 16)	16	87912482	87923831	11350	2	14805	ENSMUST00000210700.1	-16826	ENSMUSG00000022935	Grik1	glutamate receptor, ionotropic, kainate 1		3.05456	0.695478	3.90663	0.00631097
758	chr14	48824089	48824488	400	*	Intron (ENSMUST00000228153.1/606497, intron 2 of 4)	14	48878873	48886062	7190	1	66770	ENSMUST00000227828.1	-54385	ENSMUSG00000115008	4933429O19Rik	RIKEN cDNA 4933429O19 gene		3.04647	0.695478	3.89766	0.0109498
759	chr14	48711042	48711441	400	*	Intron (ENSMUST00000228153.1/606497, intron 2 of 4)	14	48657851	48673819	15969	2	18424	ENSMUST00000227404.1	-37223	ENSMUSG00000021848	Otx2	orthodenticle homeobox 2		3.03309	0.695478	3.88281	0.00584271
760	chr14	104310407	104310806	400	*	Intron (ENSMUST00000228095.1/ENSMUST00000228095.1, intron 1 of 4)	14	104463973	104465365	1393	2	18996	ENSMUST00000139505.1	154559	ENSMUSG00000048349	Pou4f1	POU domain, class 4, transcription factor 1		3.0326	0.695478	3.88227	0.0104729
761	chr14	104872039	104872438	400	*	Intron (ENSMUST00000227935.1/320249, intron 2 of 4)	14	104639144	104966783	327640	1	320249	ENSMUST00000228036.1	232895	ENSMUSG00000115432	D130009I18Rik	RIKEN cDNA D130009I18 gene		3.01079	0.695478	3.85805	0.00679091
762	chr14	100460826	100461225	400	*	Intron (ENSMUST00000227740.1/ENSMUST00000227740.1, intron 1 of 1)	14	99870632	100284679	414048	2	16597	ENSMUST00000228216.1	-176147	ENSMUSG00000072294	Klf12	Kruppel-like transcription factor 12		3.01079	0.695478	3.85805	0.00698512
763	chr16	85095751	85096150	400	*	Intron (ENSMUST00000227723.1/11820, intron 3 of 17)	16	85014305	85027625	13321	2	11820	ENSMUST00000228509.1	-68126	ENSMUSG00000022892	App	amyloid beta precursor protein		2.95806	0.695478	3.79931	0.00973972
764	chr16	85103394	85103793	400	*	Intron (ENSMUST00000227723.1/11820, intron 2 of 17)	16	84994704	85173704	179001	2	11820	ENSMUST00000227990.1	69911	ENSMUSG00000022892	App	amyloid beta precursor protein		2.94993	0.695478	3.79023	0.00999917
765	chr15	8522319	8522718	400	*	Intron (ENSMUST00000227558.1/ENSMUST00000227558.1, intron 1 of 1)	15	8290617	8444463	153847	2	71175	ENSMUST00000052965.7	-77856	ENSMUSG00000022141	Nipbl	NIPBL cohesin loading factor		2.91904	0.695478	3.75568	0.0101402
766	chr15	9163289	9163688	400	*	Intron (ENSMUST00000227556.1/320506, intron 6 of 17)	15	9155533	9165862	10330	1	320506	ENSMUST00000226149.1	7756	ENSMUSG00000039704	Lmbrd2	LMBR1 domain containing 2		2.91174	0.695478	3.74751	0.0171256
767	chr15	21125887	21126286	400	*	Intron (ENSMUST00000227496.1/215654, intron 2 of 12)	15	21111452	21589530	478079	1	215654	ENSMUST00000075132.7	14435	ENSMUSG00000040452	Cdh12	cadherin 12		2.91121	0.695478	3.74691	0.0214057
768	chr14	61071159	61071558	400	*	Intron (ENSMUST00000227051.1/ENSMUST00000227051.1, intron 2 of 3)	14	60974361	61046490	72130	2	29820	ENSMUST00000224371.1	-24669	ENSMUSG00000060548	Tnfrsf19	tumor necrosis factor receptor superfamily, member 19		2.90334	0.695478	3.73809	0.0199322
769	chr15	51387318	51387717	400	*	Intron (ENSMUST00000226948.1/100502643, intron 1 of 5)	15	51231640	51395610	163971	2	100502643	ENSMUST00000226948.1	7893	ENSMUSG00000115654	Gm19303	predicted gene, 19303		2.90281	0.695478	3.73749	0.00718304
770	chr15	32426244	32426643	400	*	Intron (ENSMUST00000226876.1/20356, intron 3 of 8)	15	32601675	32689636	87962	1	20356	ENSMUST00000227429.1	-175032	ENSMUSG00000022231	Sema5a	sema domain, seven thrombospondin repeats (type 1 and type 1-like), transmembrane domain (TM) and short cytoplasmic domain, (semaphorin) 5A		2.89543	0.695478	3.72921	0.0124053
771	chr15	32354260	32354659	400	*	Intron (ENSMUST00000226876.1/20356, intron 2 of 8)	15	32245103	32678594	433492	1	20356	ENSMUST00000227976.1	109157	ENSMUSG00000022231	Sema5a	sema domain, seven thrombospondin repeats (type 1 and type 1-like), transmembrane domain (TM) and short cytoplasmic domain, (semaphorin) 5A		2.89489	0.695478	3.72861	0.015774
772	chr14	73935399	73935798	400	*	Intron (ENSMUST00000226696.1/ENSMUST00000226696.1, intron 3 of 3)	14	73590508	73591033	526	1	20916	ENSMUST00000161082.1	344891	ENSMUSG00000022110	Sucla2	succinate-Coenzyme A ligase, ADP-forming, beta subunit		2.89435	0.695478	3.72801	0.0142753
773	chr14	73731364	73731763	400	*	Intron (ENSMUST00000226696.1/ENSMUST00000226696.1, intron 1 of 3)	14	73590508	73591033	526	1	20916	ENSMUST00000161082.1	140856	ENSMUSG00000022110	Sucla2	succinate-Coenzyme A ligase, ADP-forming, beta subunit		2.88801	0.695478	3.72089	0.00902519
774	chr14	74328371	74328770	400	*	Intron (ENSMUST00000226557.1/ENSMUST00000226557.1, intron 2 of 4)	14	74355527	74369741	14215	1	74425	ENSMUST00000226927.1	-26757	ENSMUSG00000115845	4933402J15Rik	RIKEN cDNA 4933402J15 gene		2.87838	0.695478	3.71007	0.0143314
775	chr14	74324595	74324994	400	*	Intron (ENSMUST00000226557.1/ENSMUST00000226557.1, intron 2 of 4)	14	74355527	74369741	14215	1	74425	ENSMUST00000226927.1	-30533	ENSMUSG00000115845	4933402J15Rik	RIKEN cDNA 4933402J15 gene		2.85464	0.695478	3.68337	0.00931694
776	chr15	35159443	35159842	400	*	Intron (ENSMUST00000226555.1/56274, intron 1 of 10)	15	34875496	35155806	280311	2	56274	ENSMUST00000018476.13	-3637	ENSMUSG00000022329	Stk3	serine/threonine kinase 3		2.85464	0.695478	3.68337	0.0101005
777	chr2	59002556	59002955	400	*	Intron (ENSMUST00000226455.1/227933, intron 6 of 14)	2	58823430	58921092	97663	2	227933	ENSMUST00000134708.1	-81464	ENSMUSG00000036641	Ccdc148	coiled-coil domain containing 148		2.85464	0.695478	3.68337	0.0141043
778	chr17	30082938	30083337	400	*	Intron (ENSMUST00000226208.2/21769, intron 2 of 5)	17	30060382	30208153	147772	1	21769	ENSMUST00000234790.1	22556	ENSMUSG00000044477	Zfand3	zinc finger, AN1-type domain 3		2.84646	0.695478	3.67415	0.0160877
779	chr14	20934258	20934657	400	*	Intron (ENSMUST00000226113.1/22330, intron 1 of 7)	14	20929398	21033676	104279	1	22330	ENSMUST00000022369.8	4860	ENSMUSG00000021823	Vcl	vinculin		2.8459	0.695478	3.67352	0.0134738
780	chr13	23787623	23788022	400	*	Intron (ENSMUST00000226039.1/214158, intron 6 of 9)	13	23782541	23791528	8988	1	214158	ENSMUST00000223911.1	5082	ENSMUSG00000064140	Trim38	tripartite motif-containing 38		2.83711	0.695478	3.66361	0.0126848
781	chr19	36419426	36419825	400	*	Intron (ENSMUST00000225920.1/76073, intron 2 of 8)	19	36409748	36456192	46445	1	76073	ENSMUST00000225411.1	9678	ENSMUSG00000024805	Pcgf5	polycomb group ring finger 5		2.82105	0.695478	3.64549	0.00730948
782	chr18	80824626	80825025	400	*	Intron (ENSMUST00000225900.1/ENSMUST00000225900.1, intron 1 of 2)	18	80777003	80877365	100363	2	50771	ENSMUST00000223926.1	52340	ENSMUSG00000024566	Atp9b	ATPase, class II, type 9B		2.82049	0.695478	3.64485	0.0133549
783	chr13	108152447	108152846	400	*	Intron (ENSMUST00000225702.1/75597, intron 1 of 3)	13	108080327	108158484	78158	2	75597	ENSMUST00000225830.1	5638	ENSMUSG00000068184	Ndufaf2	NADH:ubiquinone oxidoreductase complex assembly factor 2		2.82049	0.695478	3.64485	0.0230447
784	chr19	55574489	55574888	400	*	Intron (ENSMUST00000225529.1/53611, intron 7 of 7)	19	55741820	55933229	191410	1	21416	ENSMUST00000111662.10	-166932	ENSMUSG00000024985	Tcf7l2	transcription factor 7 like 2, T cell specific, HMG box		2.81324	0.695478	3.63666	0.028863
785	chr19	55562683	55563082	400	*	Intron (ENSMUST00000225529.1/53611, intron 7 of 7)	19	55741820	55933229	191410	1	21416	ENSMUST00000111662.10	-178738	ENSMUSG00000024985	Tcf7l2	transcription factor 7 like 2, T cell specific, HMG box		2.81268	0.695478	3.63602	0.0085581
786	chr13	58828562	58828961	400	*	Intron (ENSMUST00000225488.1/18212, intron 2 of 17)	13	58835815	58839278	3464	1	18212	ENSMUST00000226021.1	-6854	ENSMUSG00000055254	Ntrk2	neurotrophic tyrosine kinase, receptor, type 2		2.81268	0.695478	3.63602	0.0189638
787	chr14	68462859	68463258	400	*	Intron (ENSMUST00000225482.1/ENSMUST00000225482.1, intron 1 of 2)	14	68497828	68509971	12144	2	11500	ENSMUST00000128069.1	46713	ENSMUSG00000022056	Adam7	a disintegrin and metallopeptidase domain 7		2.80425	0.695478	3.62649	0.010442
788	chr13	58329281	58329680	400	*	Intron (ENSMUST00000225388.1/75050, intron 6 of 17)	13	58303269	58313261	9993	2	75050	ENSMUST00000225680.1	-16020	ENSMUSG00000060176	Kif27	kinesin family member 27		2.80425	0.695478	3.62649	0.014787
789	chr13	92465106	92465505	400	*	Intron (ENSMUST00000225299.1/73942, intron 4 of 4)	13	92449833	92484013	34181	2	73942	ENSMUST00000040106.8	18508	ENSMUSG00000034334	Fam151b	family with sequence similarity 151, member B		2.80425	0.695478	3.62649	0.0151185
790	chr13	60048408	60048807	400	*	Intron (ENSMUST00000225266.1/328263, intron 1 of 2)	13	60029711	60116669	86959	1	328263	ENSMUST00000225266.1	18697	ENSMUSG00000114531	A530065N20Rik	RIKEN cDNA A530046M15 gene		2.80368	0.695478	3.62585	0.0341075
791	chr13	60090041	60090440	400	*	Intron (ENSMUST00000225266.1/328263, intron 1 of 2)	13	60029711	60116669	86959	1	328263	ENSMUST00000225266.1	60330	ENSMUSG00000114531	A530065N20Rik	RIKEN cDNA A530046M15 gene		2.79519	0.695478	3.61625	0.0122456
792	chr13	103594253	103594652	400	*	Intron (ENSMUST00000225130.1/102632492, intron 2 of 3)	13	103673738	103707619	33882	2	102632492	ENSMUST00000225860.1	112967	ENSMUSG00000114206	Gm30551	predicted gene, 30551		2.79519	0.695478	3.61625	0.0184166
793	chr5	9044012	9044411	400	*	Intron (ENSMUST00000224996.1/ENSMUST00000224996.1, intron 2 of 2)	5	8966033	8997324	31292	2	74114	ENSMUST00000003720.4	-46688	ENSMUSG00000003623	Crot	carnitine O-octanoyltransferase		2.7775	0.695478	3.5962	0.0171831
794	chr13	55232600	55232999	400	*	Intron (ENSMUST00000224973.1/18193, intron 2 of 20)	13	55212386	55213310	925	1	18193	ENSMUST00000225169.1	20214	ENSMUSG00000021488	Nsd1	nuclear receptor-binding SET-domain protein 1		2.76886	0.695478	3.5864	0.0136164
795	chr13	36635402	36635801	400	*	Intron (ENSMUST00000224916.1/69955, intron 6 of 7)	13	36726458	36730668	4211	2	68404	ENSMUST00000122286.1	94867	ENSMUSG00000039114	Nrn1	neuritin 1		2.76886	0.695478	3.5864	0.0265279
796	chr13	36571718	36572117	400	*	Intron (ENSMUST00000224916.1/69955, intron 6 of 7)	13	36726458	36730668	4211	2	68404	ENSMUST00000122286.1	158551	ENSMUSG00000039114	Nrn1	neuritin 1		2.76886	0.695478	3.5864	0.0289302
797	chr13	107036358	107036757	400	*	Intron (ENSMUST00000224838.1/100040322, intron 1 of 1)	13	107032880	107055497	22618	1	100040322	ENSMUST00000224838.1	3478	ENSMUSG00000071181	3830408C21Rik	RIKEN cDNA 3830408C21 gene		2.76135	0.695478	3.57788	0.0165181
798	chr13	107607160	107607559	400	*	Intron (ENSMUST00000224826.1/ENSMUST00000224826.1, intron 2 of 2)	13	107687397	107692162	4766	1	72257	ENSMUST00000188960.6	-79838	ENSMUSG00000102000	1700006H21Rik	RIKEN cDNA 1700006H21 gene		2.76017	0.695478	3.57654	0.0142377
799	chr13	40320274	40320673	400	*	Intron (ENSMUST00000224813.1/218165, intron 1 of 3)	13	40001882	40288011	286130	2	218165	ENSMUST00000224909.1	-32263	ENSMUSG00000047094	Ofcc1	orofacial cleft 1 candidate 1		2.76017	0.695478	3.57654	0.0145969
800	chr13	107070885	107071284	400	*	Intron (ENSMUST00000224811.1/ENSMUST00000224811.1, intron 1 of 1)	13	107032880	107055497	22618	1	100040322	ENSMUST00000224838.1	38005	ENSMUSG00000071181	3830408C21Rik	RIKEN cDNA 3830408C21 gene		2.76017	0.695478	3.57654	0.017995
801	chr19	20530448	20530847	400	*	Intron (ENSMUST00000224807.1/320092, intron 2 of 3)	19	20420817	20538950	118134	2	320155	ENSMUST00000235626.1	8103	ENSMUSG00000114469	C730002L08Rik	RIKEN cDNA C730002L08 gene		2.75203	0.695478	3.56728	0.0263675
802	chr14	28690709	28691108	400	*	Intron (ENSMUST00000224806.1/ENSMUST00000224806.1, intron 2 of 2)	14	28511451	28511907	457	1	22418	ENSMUST00000146192.1	179258	ENSMUSG00000021994	Wnt5a	wingless-type MMTV integration site family, member 5A		2.75084	0.695478	3.56593	0.0348254
803	chr13	59244024	59244423	400	*	Intron (ENSMUST00000224640.1/ENSMUST00000224640.1, intron 2 of 3)	13	59449894	59465288	15395	2	67269	ENSMUST00000225133.1	220865	ENSMUSG00000021557	Agtpbp1	ATP/GTP binding protein 1		2.74264	0.695478	3.55661	0.0141415
804	chr14	17742957	17743356	400	*	Intron (ENSMUST00000224470.1/21834, intron 1 of 3)	14	17660896	18036559	375664	1	21834	ENSMUST00000022303.14	82061	ENSMUSG00000021779	Thrb	thyroid hormone receptor beta		2.74264	0.695478	3.55661	0.0184522
805	chr14	17810643	17811042	400	*	Intron (ENSMUST00000224470.1/21834, intron 1 of 3)	14	17660896	18036559	375664	1	21834	ENSMUST00000022303.14	149747	ENSMUSG00000021779	Thrb	thyroid hormone receptor beta		2.74204	0.695478	3.55593	0.0183836
806	chr13	5985915	5986314	400	*	Intron (ENSMUST00000223425.1/ENSMUST00000223425.1, intron 3 of 4)	13	5864678	5866770	2093	1	23849	ENSMUST00000221734.1	121237	ENSMUSG00000000078	Klf6	Kruppel-like transcription factor 6		2.73379	0.695478	3.54654	0.0182576
807	chr12	53598537	53598936	400	*	Intron (ENSMUST00000223358.1/27386, intron 2 of 10)	12	53253046	54069074	816029	1	27386	ENSMUST00000223057.1	345491	ENSMUSG00000021010	Npas3	neuronal PAS domain protein 3		2.73379	0.695478	3.54654	0.0250171
808	chr12	53593473	53593872	400	*	Intron (ENSMUST00000223358.1/27386, intron 2 of 10)	12	53253046	54069074	816029	1	27386	ENSMUST00000223057.1	340427	ENSMUSG00000021010	Npas3	neuronal PAS domain protein 3		2.72428	0.695478	3.53571	0.0187165
809	chr10	99871189	99871588	400	*	Intron (ENSMUST00000222959.1/ENSMUST00000222959.1, intron 1 of 1)	10	99757706	99759658	1953	2	71832	ENSMUST00000056085.5	-111531	ENSMUSG00000046934	Csl	citrate synthase like		2.71593	0.695478	3.52618	0.0164826
810	chr13	70164269	70164668	400	*	Intron (ENSMUST00000222864.1/ENSMUST00000222864.1, intron 1 of 2)	13	70232822	70248122	15301	1	75086	ENSMUST00000222622.1	-68154	ENSMUSG00000113463	4930520P13Rik	RIKEN cDNA 4930520P13 gene		2.71532	0.695478	3.52549	0.0271599
811	chr12	119461465	119461864	400	*	Intron (ENSMUST00000222784.1/238455, intron 8 of 8)	12	119443410	119466934	23525	1	238455	ENSMUST00000048880.6	18055	ENSMUSG00000041886	Macc1	metastasis associated in colon cancer 1		2.71532	0.695478	3.52549	0.0273846
812	chr12	119423536	119423935	400	*	Intron (ENSMUST00000222784.1/238455, intron 5 of 8)	12	119443410	119466934	23525	1	238455	ENSMUST00000048880.6	-19475	ENSMUSG00000041886	Macc1	metastasis associated in colon cancer 1		2.7063	0.695478	3.5152	0.0188262
813	chr13	34096842	34097241	400	*	Intron (ENSMUST00000222745.1/432745, intron 2 of 4)	13	34084155	34113272	29118	2	432745	ENSMUST00000222745.1	16031	ENSMUSG00000113591	4930447K03Rik	RIKEN cDNA 4930447K03 gene		2.7063	0.695478	3.5152	0.0241116
814	chr12	69140445	69140844	400	*	Intron (ENSMUST00000222345.1/ENSMUST00000222345.1, intron 1 of 2)	12	69158358	69159054	697	2	20090	ENSMUST00000094291.2	18210	ENSMUSG00000034892	Rps29	ribosomal protein S29		2.70569	0.695478	3.5145	0.0242875
815	chr12	37854808	37855207	400	*	Intron (ENSMUST00000222337.1/217480, intron 1 of 1)	12	37880174	38136840	256667	1	217480	ENSMUST00000221176.1	-24967	ENSMUSG00000036095	Dgkb	diacylglycerol kinase, beta		2.69784	0.695478	3.50554	0.0491724
816	chr13	18726932	18727331	400	*	Intron (ENSMUST00000222269.1/218035, intron 2 of 4)	13	18717290	18866811	149522	1	218035	ENSMUST00000072961.5	9642	ENSMUSG00000041236	Vps41	VPS41 HOPS complex subunit		2.69723	0.695478	3.50483	0.0336318
817	chr12	11053070	11053469	400	*	Intron (ENSMUST00000222157.1/71457, intron 2 of 2)	12	11047813	11078742	30930	1	71457	ENSMUST00000222157.1	5257	ENSMUSG00000113620	7420701I03Rik	RIKEN cDNA 7420701I03 gene		2.68871	0.695478	3.4951	0.0259602
818	chr12	90854610	90855009	400	*	Intron (ENSMUST00000221942.1/ENSMUST00000221942.1, intron 4 of 5)	12	90724552	90738438	13887	2	13371	ENSMUST00000082432.4	-116172	ENSMUSG00000007682	Dio2	deiodinase, iodothyronine, type II		2.6789	0.695478	3.48388	0.0265656
819	chr12	99719227	99719626	400	*	Intron (ENSMUST00000221929.1/78767, intron 5 of 5)	12	99626053	99627974	1922	2	73457	ENSMUST00000185726.1	-91253	ENSMUSG00000100211	1700064M15Rik	RIKEN cDNA 1700064M15 gene		2.67828	0.695478	3.48316	0.0270158
820	chr13	4673349	4673748	400	*	Intron (ENSMUST00000221900.1/ENSMUST00000221900.1, intron 1 of 6)	13	4590757	4609174	18418	2	56043	ENSMUST00000110691.9	-64175	ENSMUSG00000045410	Akr1e1	aldo-keto reductase family 1, member E1		2.66965	0.695478	3.47328	0.0276211
821	chr13	10799509	10799908	400	*	Intron (ENSMUST00000221855.1/ENSMUST00000221855.1, intron 1 of 1)	13	10120484	10360847	240364	2	12671	ENSMUST00000223242.1	-438662	ENSMUSG00000046159	Chrm3	cholinergic receptor, muscarinic 3, cardiac		2.66903	0.695478	3.47256	0.0290155
822	chr13	41902823	41903222	400	*	Intron (ENSMUST00000221285.1/100038577, intron 3 of 6)	13	41865916	41910514	44599	1	100038577	ENSMUST00000221085.1	36907	ENSMUSG00000113856	Gm10790	predicted gene 10790		2.65034	0.695478	3.45113	0.0190643
823	chr12	74027978	74028377	400	*	Intron (ENSMUST00000221220.1/238266, intron 1 of 6)	12	73997799	74155261	157463	1	238266	ENSMUST00000221073.1	30179	ENSMUSG00000044912	Syt16	synaptotagmin XVI		2.65034	0.695478	3.45113	0.0313775
824	chr12	91544283	91544682	400	*	Intron (ENSMUST00000221216.1/22095, intron 10 of 10)	12	91586625	91589639	3015	2	83602	ENSMUST00000163693.1	44957	ENSMUSG00000020962	Gtf2a1	general transcription factor II A, 1		2.64155	0.695478	3.44103	0.0241119
825	chr13	64492012	64492411	400	*	Intron (ENSMUST00000221181.1/ENSMUST00000221181.1, intron 1 of 2)	13	64481246	64497792	16547	2	68880	ENSMUST00000180282.1	5381	ENSMUSG00000096537	Fam240b	family with sequence similarity 240 member B		2.64091	0.695478	3.44029	0.0147902
826	chr12	38131543	38131942	400	*	Intron (ENSMUST00000221176.1/217480, intron 9 of 9)	12	38019180	38174661	155482	1	217480	ENSMUST00000220606.1	112363	ENSMUSG00000036095	Dgkb	diacylglycerol kinase, beta		2.64091	0.695478	3.44029	0.0172252
827	chr12	18041574	18041973	400	*	Intron (ENSMUST00000221149.1/ENSMUST00000221149.1, intron 1 of 1)	12	17728226	17791126	62901	1	53602	ENSMUST00000222944.1	313348	ENSMUSG00000071379	Hpcal1	hippocalcin-like 1		2.64091	0.695478	3.44029	0.0417187
828	chr12	38244874	38245273	400	*	Intron (ENSMUST00000220990.1/217480, intron 19 of 24)	12	38019180	38174661	155482	1	217480	ENSMUST00000220606.1	225694	ENSMUSG00000036095	Dgkb	diacylglycerol kinase, beta		3.4852	0.8823	4.36129	0.00130985
829	chr13	62692329	62692728	400	*	Intron (ENSMUST00000220733.1/ENSMUST00000220733.1, intron 4 of 6)	13	62760739	62760846	108	1	751548	ENSMUST00000178651.1	-68011	ENSMUSG00000119111	Mir713	microRNA 713		2.63141	0.695478	3.42937	0.0310376
830	chr12	88650573	88650972	400	*	Intron (ENSMUST00000220698.1/ENSMUST00000220698.1, intron 1 of 3)	12	88722876	89261571	538696	1	18191	ENSMUST00000167734.7	-71904	ENSMUSG00000066392	Nrxn3	neurexin III		2.63141	0.695478	3.42937	0.0399607
831	chr12	29178446	29178845	400	*	Intron (ENSMUST00000220554.1/102633526, intron 6 of 7)	12	29141929	29199768	57840	1	102633526	ENSMUST00000222225.1	36517	ENSMUSG00000113986	Gm31333	predicted gene, 31333		2.62185	0.695478	3.41837	0.0267198
832	chr8	108683990	108684389	400	*	Intron (ENSMUST00000220518.1/11906, intron 6 of 15)	8	108703100	108800270	97171	1	11906	ENSMUST00000188994.1	-18711	ENSMUSG00000038872	Zfhx3	zinc finger homeobox 3		2.6212	0.695478	3.41762	0.0293984
833	chr12	11396620	11397019	400	*	Intron (ENSMUST00000220506.1/26950, intron 1 of 3)	12	11325242	11435640	110399	2	26950	ENSMUST00000220506.1	38621	ENSMUSG00000054459	Vsnl1	visinin-like 1		2.6212	0.695478	3.41762	0.0347544
834	chr12	55660335	55660734	400	*	Intron (ENSMUST00000220367.1/56784, intron 35 of 39)	12	55603860	55642448	38589	2	56784	ENSMUST00000219451.1	-17887	ENSMUSG00000021027	Ralgapa1	Ral GTPase activating protein, alpha subunit 1		2.6212	0.695478	3.41762	0.0355463
835	chr12	29943508	29943907	400	*	Intron (ENSMUST00000220271.1/69675, intron 1 of 22)	12	29938050	29989546	51497	1	69675	ENSMUST00000155318.1	5458	ENSMUSG00000020674	Pxdn	peroxidasin		2.6212	0.695478	3.41762	0.0410073
836	chr12	32832121	32832520	400	*	Intron (ENSMUST00000220200.1/59027, intron 2 of 5)	12	32820801	32835012	14212	1	59027	ENSMUST00000218491.1	11320	ENSMUSG00000020572	Nampt	nicotinamide phosphoribosyltransferase		2.61157	0.695478	3.40653	0.0247967
837	chr10	118550557	118550956	400	*	Intron (ENSMUST00000220034.1/103214, intron 1 of 4)	10	118502035	118556525	54491	2	103214	ENSMUST00000220034.1	5569	ENSMUSG00000112230	Ifngas1	Ifng antisense RNA 1		2.60319	0.695478	3.39687	0.0479066
838	chr12	33434286	33434685	400	*	Intron (ENSMUST00000219769.1/28071, intron 1 of 1)	12	33430069	33436983	6915	1	28071	ENSMUST00000218748.1	4217	ENSMUSG00000020561	Polr1f	RNA polymerase I subunit F		2.60254	0.695478	3.39611	0.0345432
839	chr10	103523199	103523598	400	*	Intron (ENSMUST00000219620.1/ENSMUST00000219620.1, intron 1 of 2)	10	103393450	103397158	3709	1	103098	ENSMUST00000219936.1	129749	ENSMUSG00000019894	Slc6a15	solute carrier family 6 (neurotransmitter transporter), member 15		2.60188	0.695478	3.39535	0.0205635
840	chr10	15664920	15665319	400	*	Intron (ENSMUST00000219416.1/ENSMUST00000219416.1, intron 1 of 1)	10	15791777	15807065	15289	1	77538	ENSMUST00000218833.1	-126458	ENSMUSG00000112227	C330004P14Rik	RIKEN cDNA C330004P14 gene		2.60188	0.695478	3.39535	0.038724
841	chr12	5979216	5979615	400	*	Intron (ENSMUST00000219369.1/ENSMUST00000219369.1, intron 2 of 2)	12	5411641	5416631	4991	1	72669	ENSMUST00000163627.2	567575	ENSMUSG00000037735	2810032G03Rik	RIKEN cDNA 2810032G03 gene		2.60188	0.695478	3.39535	0.0458928
842	chr12	5827460	5827859	400	*	Intron (ENSMUST00000219369.1/ENSMUST00000219369.1, intron 1 of 2)	12	5411641	5416631	4991	1	72669	ENSMUST00000163627.2	415819	ENSMUSG00000037735	2810032G03Rik	RIKEN cDNA 2810032G03 gene		2.59278	0.695478	3.38485	0.0458793
843	chr10	96553665	96554064	400	*	Intron (ENSMUST00000219313.1/ENSMUST00000219313.1, intron 2 of 2)	10	96617006	96622809	5804	1	12226	ENSMUST00000038377.8	-62942	ENSMUSG00000036478	Btg1	BTG anti-proliferation factor 1		2.59212	0.695478	3.38409	0.034139
844	chr10	72099255	72099654	400	*	Intron (ENSMUST00000219284.1/ENSMUST00000219284.1, intron 5 of 5)	10	71980092	71980634	543	2	108950	ENSMUST00000049520.5	-118621	NA	1700049L16Rik	hematological and neurological expressed 1-like pseudogene		2.58096	0.695478	3.37119	0.0484197
845	chr10	72035831	72036230	400	*	Intron (ENSMUST00000219284.1/ENSMUST00000219284.1, intron 2 of 5)	10	71980092	71980634	543	2	108950	ENSMUST00000049520.5	-55197	NA	1700049L16Rik	hematological and neurological expressed 1-like pseudogene		2.5724	0.695478	3.36129	0.0253424
846	chr10	68269175	68269574	400	*	Intron (ENSMUST00000219238.1/71371, intron 2 of 9)	10	68096016	68278721	182706	2	71371	ENSMUST00000020106.8	9147	ENSMUSG00000019947	Arid5b	AT-rich interaction domain 5B		2.5724	0.695478	3.36129	0.0287741
847	chr12	7536198	7536597	400	*	Intron (ENSMUST00000219198.1/ENSMUST00000219198.1, intron 4 of 5)	12	7372039	7380330	8292	2	73575	ENSMUST00000187396.1	-155868	ENSMUSG00000102096	1700101O22Rik	RIKEN cDNA 1700101O22 gene		2.5724	0.695478	3.36129	0.0300959
848	chr12	7677865	7678264	400	*	Intron (ENSMUST00000219198.1/ENSMUST00000219198.1, intron 3 of 5)	12	7372039	7380330	8292	2	73575	ENSMUST00000187396.1	-297535	ENSMUSG00000102096	1700101O22Rik	RIKEN cDNA 1700101O22 gene		2.5724	0.695478	3.36129	0.0401266
849	chr10	111345851	111346250	400	*	Intron (ENSMUST00000219123.1/ENSMUST00000219123.1, intron 2 of 2)	10	111298679	111301727	3049	1	71769	ENSMUST00000040454.4	47172	ENSMUSG00000035759	Bbs10	Bardet-Biedl syndrome 10		2.5724	0.695478	3.36129	0.0408043
850	chr10	123351059	123351458	400	*	Intron (ENSMUST00000218926.1/268354, intron 1 of 5)	10	123264985	123740947	475963	1	268354	ENSMUST00000219723.1	86074	ENSMUSG00000044071	Tafa2	TAFA chemokine like family member 2		2.57173	0.695478	3.36051	0.0241677
851	chr10	123281450	123281849	400	*	Intron (ENSMUST00000218926.1/268354, intron 1 of 5)	10	123264985	123740947	475963	1	268354	ENSMUST00000219723.1	16465	ENSMUSG00000044071	Tafa2	TAFA chemokine like family member 2		2.57173	0.695478	3.36051	0.0336972
852	chr10	123415339	123415738	400	*	Intron (ENSMUST00000218926.1/268354, intron 1 of 5)	10	123264985	123740947	475963	1	268354	ENSMUST00000219723.1	150354	ENSMUSG00000044071	Tafa2	TAFA chemokine like family member 2		2.57173	0.695478	3.36051	0.0358213
853	chr10	27668321	27668720	400	*	Intron (ENSMUST00000218769.1/ENSMUST00000218769.1, intron 2 of 4)	10	27422392	27619758	197367	2	16773	ENSMUST00000188963.1	-48563	ENSMUSG00000019899	Lama2	laminin, alpha 2		2.57173	0.695478	3.36051	0.0428241
854	chr12	29813684	29814083	400	*	Intron (ENSMUST00000218583.1/17933, intron 9 of 24)	12	29840210	29857802	17593	1	17933	ENSMUST00000218198.1	-26127	ENSMUSG00000061911	Myt1l	myelin transcription factor 1-like		2.56312	0.695478	3.35053	0.0324038
855	chr12	58045300	58045699	400	*	Intron (ENSMUST00000218373.1/ENSMUST00000218373.1, intron 3 of 5)	12	58211772	58213887	2116	1	20605	ENSMUST00000110671.2	-166073	ENSMUSG00000035431	Sstr1	somatostatin receptor 1		2.56177	0.695478	3.34897	0.0391621
856	chr10	8003064	8003463	400	*	Intron (ENSMUST00000218165.1/ENSMUST00000218165.1, intron 1 of 1)	10	7905653	7956230	50578	2	68652	ENSMUST00000146444.7	-46834	ENSMUSG00000015755	Tab2	TGF-beta activated kinase 1/MAP3K7 binding protein 2		2.56177	0.695478	3.34897	0.0453511
857	chr10	70837134	70837533	400	*	Intron (ENSMUST00000218006.1/ENSMUST00000218006.1, intron 2 of 2)	10	70934502	70948489	13988	2	83675	ENSMUST00000144740.1	110956	ENSMUSG00000014329	Bicc1	BicC family RNA binding protein 1		2.55241	0.695478	3.33812	0.0346621
858	chr10	17881013	17881412	400	*	Intron (ENSMUST00000217949.1/380629, intron 2 of 2)	10	17902286	17908301	6016	2	380629	ENSMUST00000218268.1	26889	ENSMUSG00000039879	Heca	hdc homolog, cell cycle regulator		2.55173	0.695478	3.33733	0.0370023
859	chr10	25987708	25988107	400	*	Intron (ENSMUST00000217910.1/77220, intron 1 of 2)	10	25993658	26017543	23886	2	77220	ENSMUST00000219651.1	29436	ENSMUSG00000049420	Tmem200a	transmembrane protein 200A		2.55173	0.695478	3.33733	0.0379411
860	chr10	83564843	83565242	400	*	Intron (ENSMUST00000217842.1/319277, intron 14 of 32)	10	83579468	83588200	8733	1	319277	ENSMUST00000218570.1	-14226	ENSMUSG00000034560	Washc4	WASH complex subunit 4		3.40919	0.892475	4.27729	0.00147684
861	chr10	119155004	119155403	400	*	Intron (ENSMUST00000217700.1/ENSMUST00000217700.1, intron 1 of 5)	10	119206323	119208209	1887	2	71902	ENSMUST00000148802.1	52806	ENSMUSG00000020114	Cand1	cullin associated and neddylation disassociated 1		2.54163	0.695478	3.3256	0.0413633
862	chr9	58173575	58173974	400	*	Intron (ENSMUST00000217578.1/26968, intron 3 of 3)	9	58156268	58159221	2954	2	26968	ENSMUST00000041477.14	-14354	ENSMUSG00000037206	Islr	immunoglobulin superfamily containing leucine-rich repeat		2.53145	0.695478	3.31377	0.0314483
863	chr9	40113357	40113756	400	*	Intron (ENSMUST00000217536.2/ENSMUST00000217536.2, intron 1 of 1)	9	40100544	40101488	945	2	258601	ENSMUST00000056795.3	-11869	ENSMUSG00000045812	Or4d5	olfactory receptor family 4 subfamily D member 5		2.53076	0.695478	3.31297	0.0476557
864	chr10	44756781	44757180	400	*	Intron (ENSMUST00000217315.1/ENSMUST00000217315.1, intron 1 of 1)	10	44446717	44528501	81785	2	12142	ENSMUST00000167340.1	-228280	ENSMUSG00000038151	Prdm1	PR domain containing 1, with ZNF domain		2.5219	0.695478	3.30266	0.0232665
865	chr9	16350604	16351003	400	*	Intron (ENSMUST00000217308.2/270120, intron 2 of 25)	9	15910205	16378231	468027	2	270120	ENSMUST00000082170.5	27228	ENSMUSG00000074505	Fat3	FAT atypical cadherin 3		2.5219	0.695478	3.30266	0.0493786
866	chr9	47185006	47185405	400	*	Intron (ENSMUST00000217115.1/ENSMUST00000217115.1, intron 2 of 3)	9	46998741	47003860	5120	1	215467	ENSMUST00000178065.2	186265	NA	Gm4791	predicted gene 4791		2.52051	0.695478	3.30104	0.0427173
867	chr9	9456090	9456489	400	*	Intron (ENSMUST00000217005.1/ENSMUST00000217005.1, intron 2 of 3)	9	9011238	9239101	227864	2	71544	ENSMUST00000182617.1	-216989	ENSMUSG00000050730	Arhgap42	Rho GTPase activating protein 42		2.51158	0.695478	3.29064	0.044403
868	chr9	9490005	9490404	400	*	Intron (ENSMUST00000217005.1/ENSMUST00000217005.1, intron 2 of 3)	9	9011238	9239101	227864	2	71544	ENSMUST00000182617.1	-250904	ENSMUSG00000050730	Arhgap42	Rho GTPase activating protein 42		2.51018	0.695478	3.28901	0.0441741
869	chr9	9481302	9481701	400	*	Intron (ENSMUST00000217005.1/ENSMUST00000217005.1, intron 2 of 3)	9	9011238	9239101	227864	2	71544	ENSMUST00000182617.1	-242201	ENSMUSG00000050730	Arhgap42	Rho GTPase activating protein 42		2.50048	0.695478	3.2777	0.03474
870	chr9	41843664	41844063	400	*	Intron (ENSMUST00000216860.1/ENSMUST00000216860.1, intron 5 of 5)	9	41969739	41974587	4849	2	20660	ENSMUST00000134560.1	130524	ENSMUSG00000049313	Sorl1	sortilin-related receptor, LDLR class A repeats-containing		2.49978	0.695478	3.27688	0.0450944
871	chr9	70589193	70589592	400	*	Intron (ENSMUST00000216816.1/66660, intron 20 of 20)	9	70575408	70580230	4823	1	66660	ENSMUST00000214834.1	13785	ENSMUSG00000032212	Sltm	SAFB-like, transcription modulator		2.49001	0.695478	3.26547	0.045665
872	chr9	40551014	40551413	400	*	Intron (ENSMUST00000216525.1/ENSMUST00000216525.1, intron 1 of 3)	9	40293239	40531383	238145	2	235283	ENSMUST00000119373.8	-19631	ENSMUSG00000040111	Gramd1b	GRAM domain containing 1B		2.4893	0.695478	3.26464	0.0395345
873	chr9	34471389	34471788	400	*	Intron (ENSMUST00000216503.1/ENSMUST00000216503.1, intron 3 of 4)	9	34486125	34510616	24492	1	67703	ENSMUST00000183580.2	-14337	ENSMUSG00000032036	Kirrel3	kirre like nephrin family adhesion molecule 3		2.4893	0.695478	3.26464	0.0481746
874	chr16	19308521	19308920	400	*	Intron (ENSMUST00000216157.1/ENSMUST00000216157.1, intron 1 of 1)	16	19285743	19286837	1095	2	258443	ENSMUST00000056727.4	-21684	ENSMUSG00000050742	Or2m12	olfactory receptor family 2 subfamily M member 12		3.3162	0.892475	4.17508	0.00269325
875	chr2	86758342	86758741	400	*	Intron (ENSMUST00000215991.1/ENSMUST00000215991.1, intron 1 of 1)	2	86753795	86754736	942	2	258844	ENSMUST00000099875.1	-3606	ENSMUSG00000075172	Or8k40	olfactory receptor family 8 subfamily K member 40		2.47946	0.695478	3.25314	0.0497916
876	chr10	5440820	5441219	400	*	Intron (ENSMUST00000215295.1/64009, intron 4 of 145)	10	5336949	5368486	31538	2	64009	ENSMUST00000215887.1	-72334	ENSMUSG00000096054	Syne1	spectrin repeat containing, nuclear envelope 1		2.47875	0.695478	3.2523	0.0455541
877	chr10	5024182	5024581	400	*	Intron (ENSMUST00000215295.1/64009, intron 145 of 145)	10	5021579	5069063	47485	2	64009	ENSMUST00000095899.4	44482	ENSMUSG00000096054	Syne1	spectrin repeat containing, nuclear envelope 1		2.46739	0.695478	3.23901	0.0378047
878	chr10	93261610	93262009	400	*	Intron (ENSMUST00000215286.1/237459, intron 16 of 16)	10	93239023	93265743	26721	1	237459	ENSMUST00000216729.1	22587	ENSMUSG00000020015	Cdk17	cyclin dependent kinase 17		2.45813	0.695478	3.22816	0.0365537
879	chr8	129029398	129029797	400	*	Intron (ENSMUST00000214889.1/74703, intron 5 of 55)	8	128980101	129065488	85388	2	74703	ENSMUST00000125112.7	35691	ENSMUSG00000025808	Ccdc7a	coiled-coil domain containing 7A		2.45741	0.695478	3.2273	0.0341503
880	chr10	34961104	34961503	400	*	Intron (ENSMUST00000214886.1/ENSMUST00000214886.1, intron 2 of 3)	10	34483532	34606280	122749	1	14302	ENSMUST00000215594.1	477572	ENSMUSG00000019779	Frk	fyn-related kinase		2.45668	0.695478	3.22645	0.0333322
881	chr9	101927024	101927423	400	*	Intron (ENSMUST00000214589.1/ENSMUST00000214589.1, intron 1 of 2)	9	101922961	101940567	17607	2	270190	ENSMUST00000215514.1	13144	ENSMUSG00000032537	Ephb1	Eph receptor B1		3.22888	0.8823	4.07959	0.00626443
882	chr17	37515917	37516316	400	*	Intron (ENSMUST00000214259.1/ENSMUST00000214259.1, intron 1 of 1)	17	37529957	37530997	1041	1	545205	ENSMUST00000097325.3	-13641	ENSMUSG00000090675	Or5v1b	olfactory receptor family 5 subfamily V member 1B		2.44662	0.695478	3.21464	0.0459452
883	chr9	46488228	46488627	400	*	Intron (ENSMUST00000214085.1/ENSMUST00000214085.1, intron 3 of 4)	9	46303361	46319986	16626	2	74361	ENSMUST00000159565.7	-168242	ENSMUSG00000056617	4931429L15Rik	RIKEN cDNA 4931429L15 gene		2.44588	0.695478	3.21378	0.0435252
884	chr9	75455210	75455609	400	*	Intron (ENSMUST00000213767.1/235497, intron 6 of 9)	9	75449080	75457096	8017	1	235497	ENSMUST00000213248.1	6130	ENSMUSG00000042487	Leo1	Leo1, Paf1/RNA polymerase II complex component		2.44588	0.695478	3.21378	0.0447139
885	chr9	113773960	113774359	400	*	Intron (ENSMUST00000213663.1/76499, intron 6 of 15)	9	113793326	113817655	24330	1	76499	ENSMUST00000213902.1	-18967	ENSMUSG00000033392	Clasp2	CLIP associating protein 2		2.43501	0.695478	3.20099	0.0434616
886	chr9	39170876	39171275	400	*	Intron (ENSMUST00000213507.1/258323, intron 1 of 2)	9	39166310	39192350	26041	1	258323	ENSMUST00000215770.2	4566	ENSMUSG00000094970	Or8g26	olfactory receptor family 8 subfamily G member 26		2.41225	0.695478	3.1742	0.0328773
887	chr1	72659963	72660362	400	*	Intron (ENSMUST00000212573.1/319695, intron 12 of 22)	1	72642982	72700539	57558	2	319695	ENSMUST00000211837.1	40177	ENSMUSG00000039342	Ankar	ankyrin and armadillo repeat containing		2.40188	0.695478	3.16195	0.0433037
888	chr6	65564348	65564747	400	*	Intron (ENSMUST00000212402.1/414084, intron 2 of 10)	6	65590398	65634040	43643	1	414084	ENSMUST00000114236.1	-25651	ENSMUSG00000044162	Tnip3	TNFAIP3 interacting protein 3		2.40188	0.695478	3.16195	0.0436941
889	chr8	49419262	49419661	400	*	Intron (ENSMUST00000212179.1/ENSMUST00000212179.1, intron 5 of 9)	8	48646261	48843951	197691	2	23965	ENSMUST00000211812.1	-575311	ENSMUSG00000031561	Tenm3	teneurin transmembrane protein 3		3.20406	0.892475	4.0509	0.00466444
890	chr8	126043033	126043432	400	*	Intron (ENSMUST00000212178.1/ENSMUST00000212178.1, intron 1 of 2)	8	125995436	126030683	35248	1	16525	ENSMUST00000212831.1	47597	ENSMUSG00000033998	Kcnk1	potassium channel, subfamily K, member 1		3.1972	0.892475	4.04327	0.00388994
891	chr8	125535343	125535742	400	*	Intron (ENSMUST00000212168.1/244668, intron 1 of 21)	8	125516932	125569703	52772	2	244668	ENSMUST00000212604.1	33961	ENSMUSG00000001995	Sipa1l2	signal-induced proliferation-associated 1 like 2		2.3899	0.695478	3.14779	0.0460618
892	chr8	93432439	93432838	400	*	Intron (ENSMUST00000211900.1/ENSMUST00000211900.1, intron 1 of 1)	8	93351843	93379725	27883	2	75704	ENSMUST00000145041.3	-52714	ENSMUSG00000074156	Ces1h	carboxylesterase 1H		2.37936	0.695478	3.13532	0.0442223
893	chr10	125265416	125265815	400	*	Intron (ENSMUST00000211781.1/20503, intron 3 of 5)	10	125227487	125308816	81330	2	20503	ENSMUST00000105257.3	43001	ENSMUSG00000020102	Slc16a7	solute carrier family 16 (monocarboxylic acid transporters), member 7		3.1226	0.8823	3.96123	0.014195
894	chr10	125316229	125316628	400	*	Intron (ENSMUST00000211781.1/20503, intron 1 of 5)	10	125227487	125308816	81330	2	20503	ENSMUST00000105257.3	-7413	ENSMUSG00000020102	Slc16a7	solute carrier family 16 (monocarboxylic acid transporters), member 7		3.15805	0.892475	3.99965	0.00274611
895	chr8	60229568	60229967	400	*	Intron (ENSMUST00000210900.1/ENSMUST00000210900.1, intron 2 of 5)	8	60505932	60545677	39746	1	23923	ENSMUST00000079472.3	-275965	ENSMUSG00000057228	Aadat	aminoadipate aminotransferase		3.1158	0.8823	3.95363	0.00631038
896	chr8	50196686	50197085	400	*	Intron (ENSMUST00000210850.1/ENSMUST00000210850.1, intron 3 of 4)	8	50368112	50416088	47977	1	100039954	ENSMUST00000210011.1	-171027	ENSMUSG00000110281	Gm2516	predicted gene 2516		3.15671	0.892475	3.99815	0.00836866
897	chr8	50351648	50352047	400	*	Intron (ENSMUST00000210850.1/ENSMUST00000210850.1, intron 3 of 4)	8	50368112	50416088	47977	1	100039954	ENSMUST00000210011.1	-16065	ENSMUSG00000110281	Gm2516	predicted gene 2516		3.10305	0.8823	3.93935	0.0207919
898	chr10	125354124	125354523	400	*	Intron (ENSMUST00000210780.1/20503, intron 1 of 8)	10	125294650	125342179	47530	2	20503	ENSMUST00000210069.1	-11945	ENSMUSG00000020102	Slc16a7	solute carrier family 16 (monocarboxylic acid transporters), member 7		3.09522	0.8823	3.93058	0.0106532
899	chr7	112994105	112994504	400	*	Intron (ENSMUST00000210768.1/ENSMUST00000210768.1, intron 2 of 3)	7	112953962	112957457	3496	1	78748	ENSMUST00000182858.1	40143	ENSMUSG00000098132	Rassf10	Ras association (RalGDS/AF-6) domain family (N-terminal) member 10		3.1318	0.892475	3.97032	0.0157682
900	chr8	93028502	93028901	400	*	Intron (ENSMUST00000210764.1/ENSMUST00000210764.1, intron 2 of 2)	8	93035950	93041103	5154	2	244595	ENSMUST00000209753.1	12202	ENSMUSG00000071047	Ces1a	carboxylesterase 1A		3.11689	0.892475	3.95363	0.00740686
901	chr9	117710261	117710660	400	*	Intron (ENSMUST00000210659.1/ENSMUST00000210659.1, intron 1 of 3)	9	116578025	117629913	1051889	2	207181	ENSMUST00000164018.8	-80348	ENSMUSG00000039607	Rbms3	RNA binding motif, single stranded interacting protein		3.07292	0.8823	3.90556	0.0276197
902	chr12	3188473	3188872	400	*	Intron (ENSMUST00000210657.1/ENSMUST00000210657.1, intron 7 of 12)	12	3235504	3241410	5907	1	74173	ENSMUST00000178074.7	-46632	NA	Rab10os	RAB10, member RAS oncogene family, opposite strand		2.33165	0.695478	3.07865	0.0484977
903	chr13	101349237	101349636	400	*	Intron (ENSMUST00000210384.1/71174, intron 5 of 8)	13	101254319	101293434	39116	1	71174	ENSMUST00000209771.1	94918	ENSMUSG00000100733	4933416M06Rik	RIKEN cDNA 4933416M06 gene		3.0593	0.8823	3.89026	0.0119778
904	chr16	13436116	13436515	400	*	Intron (ENSMUST00000210378.1/ENSMUST00000210378.1, intron 3 of 7)	16	13449523	13449601	79	1	100124432	ENSMUST00000103784.2	-13008	ENSMUSG00000076972	Mir193b	microRNA 193b		3.08151	0.892475	3.91395	0.00647267
905	chr8	31605011	31605410	400	*	Intron (ENSMUST00000210303.1/ENSMUST00000210303.1, intron 4 of 4)	8	31378813	31382439	3627	1	74517	ENSMUST00000209524.1	226198	ENSMUSG00000109915	7420700N18Rik	RIKEN cDNA 7420700N18 gene		3.07499	0.892475	3.90663	0.0058196
906	chr7	142723549	142723948	400	*	Intron (ENSMUST00000210288.1/16334, intron 2 of 4)	7	142678656	142743381	64726	2	16334	ENSMUST00000210288.1	19433	ENSMUSG00000000215	Ins2	insulin II		3.01616	0.8823	3.84167	0.0160076
907	chr5	110061709	110062108	400	*	Intron (ENSMUST00000210275.1/ENSMUST00000210275.1, intron 1 of 3)	5	110099969	110103815	3847	1	403178	ENSMUST00000086687.9	-37861	ENSMUSG00000064247	Plcxd1	phosphatidylinositol-specific phospholipase C, X domain containing 1		3.04572	0.892475	3.8737	0.00570026
908	chr7	140280023	140280422	400	*	Intron (ENSMUST00000210212.1/244234, intron 4 of 12)	7	140297684	140300736	3053	1	244234	ENSMUST00000211749.1	-17262	ENSMUSG00000054672	Scart2	scavenger receptor family member expressed on T cells 2		2.9931	0.8823	3.81561	0.0138765
909	chr14	27847106	27847505	400	*	Intron (ENSMUST00000210135.1/238988, intron 4 of 19)	14	27873132	27880323	7192	1	238988	ENSMUST00000209476.1	-25627	ENSMUSG00000040640	Erc2	ELKS/RAB6-interacting/CAST family member 2		3.0246	0.892475	3.84988	0.00640092
910	chr14	27788706	27789105	400	*	Intron (ENSMUST00000210135.1/238988, intron 4 of 19)	14	27798558	27912902	114345	1	238988	ENSMUST00000211636.1	-9453	ENSMUSG00000040640	Erc2	ELKS/RAB6-interacting/CAST family member 2		2.9787	0.8823	3.79931	0.0206121
911	chr14	28159590	28159989	400	*	Intron (ENSMUST00000210135.1/238988, intron 16 of 19)	14	28046428	28478324	431897	1	238988	ENSMUST00000209800.1	113162	ENSMUSG00000040640	Erc2	ELKS/RAB6-interacting/CAST family member 2		2.9717	0.8823	3.79138	0.0233565
912	chr14	28242128	28242527	400	*	Intron (ENSMUST00000210135.1/238988, intron 16 of 19)	14	28046428	28478324	431897	1	238988	ENSMUST00000209800.1	195700	ENSMUSG00000040640	Erc2	ELKS/RAB6-interacting/CAST family member 2		2.99528	0.892475	3.81675	0.0116051
913	chr8	79007323	79007722	400	*	Intron (ENSMUST00000210045.1/ENSMUST00000210045.1, intron 4 of 4)	8	79028437	79071837	43401	1	622675	ENSMUST00000087927.10	-20715	ENSMUSG00000071064	Zfp827	zinc finger protein 827		2.94023	0.8823	3.75568	0.0312194
914	chr4	76475399	76475798	400	*	Intron (ENSMUST00000209960.1/ENSMUST00000209960.1, intron 1 of 1)	4	75941238	76449980	508743	2	19266	ENSMUST00000107289.8	-25419	ENSMUSG00000028399	Ptprd	protein tyrosine phosphatase receptor type D		2.93971	0.8823	3.75509	0.0271265
915	chr8	27614668	27615067	400	*	Intron (ENSMUST00000209669.1/70952, intron 69 of 69)	8	27447670	27495172	47503	1	70952	ENSMUST00000081321.4	166998	ENSMUSG00000063932	Poteg	POTE ankyrin domain family, member G		2.92477	0.8823	3.73809	0.0291798
916	chr9	47294411	47294810	400	*	Intron (ENSMUST00000209591.1/ENSMUST00000209591.1, intron 5 of 6)	9	47530173	47853385	323213	1	54725	ENSMUST00000114548.7	-235363	ENSMUSG00000032076	Cadm1	cell adhesion molecule 1		2.92371	0.8823	3.73689	0.0228229
917	chr19	50630651	50631050	400	*	Intron (ENSMUST00000209413.1/58178, intron 1 of 25)	19	50147660	50678485	530826	2	58178	ENSMUST00000211687.1	47435	ENSMUSG00000043531	Sorcs1	sortilin-related VPS10 domain containing receptor 1		2.91644	0.8823	3.72861	0.019307
918	chr19	50476673	50477072	400	*	Intron (ENSMUST00000209413.1/58178, intron 1 of 25)	19	50147660	50678485	530826	2	58178	ENSMUST00000211687.1	201413	ENSMUSG00000043531	Sorcs1	sortilin-related VPS10 domain containing receptor 1		2.91644	0.8823	3.72861	0.0301188
919	chr5	99292805	99293204	400	*	Intron (ENSMUST00000209346.1/320292, intron 4 of 16)	5	99217426	99252927	35502	2	320292	ENSMUST00000168092.7	-39878	ENSMUSG00000089809	Rasgef1b	RasGEF domain family, member 1B		2.94913	0.892475	3.76439	0.0134935
920	chr5	99661726	99662125	400	*	Intron (ENSMUST00000209346.1/320292, intron 1 of 16)	5	99217426	99728812	511387	2	320292	ENSMUST00000209346.1	66687	ENSMUSG00000089809	Rasgef1b	RasGEF domain family, member 1B		2.94094	0.892475	3.75509	0.0233781
921	chr5	99640423	99640822	400	*	Intron (ENSMUST00000209346.1/320292, intron 1 of 16)	5	99217426	99728812	511387	2	320292	ENSMUST00000209346.1	87990	ENSMUSG00000089809	Rasgef1b	RasGEF domain family, member 1B		2.90125	0.8823	3.71129	0.0301329
922	chr8	32223986	32224385	400	*	Intron (ENSMUST00000209107.3/211323, intron 1 of 12)	8	31849311	32292913	443603	2	211323	ENSMUST00000238824.1	68528	ENSMUSG00000062991	Nrg1	neuregulin 1		2.93323	0.892475	3.74632	0.0152519
923	chr8	32756230	32756629	400	*	Intron (ENSMUST00000209107.3/211323, intron 1 of 12)	8	31837604	32883862	1046259	2	211323	ENSMUST00000239051.1	127233	ENSMUSG00000062991	Nrg1	neuregulin 1		2.88482	0.8823	3.69253	0.0228679
924	chr7	62122919	62123318	400	*	Intron (ENSMUST00000208965.1/ENSMUST00000208965.1, intron 15 of 21)	7	62085223	62085310	88	2	100885843	ENSMUST00000175488.2	-37609	ENSMUSG00000119672	Mir344i	microRNA 344i		2.88482	0.8823	3.69253	0.0284564
925	chr8	8133722	8134121	400	*	Intron (ENSMUST00000208946.1/ENSMUST00000208946.1, intron 3 of 5)	8	8620597	8639363	18767	2	13642	ENSMUST00000152698.1	505242	ENSMUSG00000001300	Efnb2	ephrin B2		2.88428	0.8823	3.69191	0.0226892
926	chr8	8183906	8184305	400	*	Intron (ENSMUST00000208946.1/ENSMUST00000208946.1, intron 2 of 5)	8	8620597	8639363	18767	2	13642	ENSMUST00000152698.1	455058	ENSMUSG00000001300	Efnb2	ephrin B2		2.88374	0.8823	3.69129	0.0259673
927	chr7	71031053	71031452	400	*	Intron (ENSMUST00000208808.1/ENSMUST00000208808.1, intron 3 of 3)	7	70388305	70388842	538	1	434198	ENSMUST00000080024.5	642748	ENSMUSG00000100005	B130024G19Rik	RIKEN cDNA B130024G19 gene		2.87626	0.8823	3.68275	0.0205278
928	chr7	87642276	87642675	400	*	Intron (ENSMUST00000208791.1/108071, intron 3 of 3)	7	87603089	87809620	206532	1	108071	ENSMUST00000138732.2	39187	ENSMUSG00000049583	Grm5	glutamate receptor, metabotropic 5		2.86765	0.8823	3.6729	0.0330303
929	chr7	87792863	87793262	400	*	Intron (ENSMUST00000208791.1/108071, intron 3 of 3)	7	87603089	87809620	206532	1	108071	ENSMUST00000138732.2	189774	ENSMUSG00000049583	Grm5	glutamate receptor, metabotropic 5		2.90251	0.892475	3.71129	0.0210017
930	chr1	4032127	4032526	400	*	Intron (ENSMUST00000208660.1/19888, intron 26 of 29)	1	4344146	4360314	16169	2	19888	ENSMUST00000027032.5	327788	ENSMUSG00000025900	Rp1	retinitis pigmentosa 1 (human)		2.86008	0.8823	3.66424	0.0305899
931	chr7	109145449	109145848	400	*	Intron (ENSMUST00000208480.1/ENSMUST00000208480.1, intron 3 of 3)	7	109138733	109170512	31780	2	109594	ENSMUST00000208136.1	24664	ENSMUSG00000036111	Lmo1	LIM domain only 1		2.86008	0.8823	3.66424	0.0425788
932	chr7	93318779	93319178	400	*	Intron (ENSMUST00000208462.1/ENSMUST00000208462.1, intron 1 of 3)	7	93178983	93184176	5194	2	100040298	ENSMUST00000133910.2	-134603	ENSMUSG00000087412	Gm15501	predicted pseudogene 15501		2.89352	0.892475	3.70102	0.00972316
933	chr7	101144869	101145268	400	*	Intron (ENSMUST00000208439.1/207278, intron 3 of 6)	7	101108882	101141129	32248	1	207278	ENSMUST00000130426.1	35987	ENSMUSG00000030691	Fchsd2	FCH and double SH3 domains 2		2.85193	0.8823	3.65489	0.0253419
934	chr7	28662877	28663276	400	*	Intron (ENSMUST00000208431.1/ENSMUST00000208431.1, intron 1 of 1)	7	28692849	28699338	6490	1	233040	ENSMUST00000039998.10	-29573	ENSMUSG00000037463	Fbxo27	F-box protein 27		2.85193	0.8823	3.65489	0.0372391
935	chrX	110647423	110647822	400	*	Intron (ENSMUST00000208372.1/ENSMUST00000208372.1, intron 2 of 2)	20	110814280	110817207	2928	1	18994	ENSMUST00000078229.4	-166458	ENSMUSG00000056854	Pou3f4	POU domain, class 3, transcription factor 4		2.85138	0.8823	3.65426	0.0265342
936	chrX	110740873	110741272	400	*	Intron (ENSMUST00000208372.1/ENSMUST00000208372.1, intron 1 of 2)	20	110814280	110817207	2928	1	18994	ENSMUST00000078229.4	-73008	ENSMUSG00000056854	Pou3f4	POU domain, class 3, transcription factor 4		2.85138	0.8823	3.65426	0.0265872
937	chr7	131839319	131839718	400	*	Intron (ENSMUST00000208353.1/ENSMUST00000208353.1, intron 2 of 3)	7	131966460	131994405	27946	1	233919	ENSMUST00000045840.4	-126742	ENSMUSG00000040125	Gpr26	G protein-coupled receptor 26		2.88609	0.892475	3.69253	0.0117088
938	chr2	112735704	112736103	400	*	Intron (ENSMUST00000208151.1/20192, intron 60 of 101)	2	112636628	112640559	3932	2	20192	ENSMUST00000142537.1	-95145	ENSMUSG00000057378	Ryr3	ryanodine receptor 3		2.88555	0.892475	3.69191	0.00995907
939	chr16	76857497	76857896	400	*	Intron (ENSMUST00000208105.1/76601, intron 2 of 7)	16	76751793	76779092	27300	2	102632814	ENSMUST00000208256.1	-78405	ENSMUSG00000109333	Gm30790	predicted gene, 30790		2.84373	0.8823	3.64549	0.019588
940	chr16	76999411	76999810	400	*	Intron (ENSMUST00000208105.1/76601, intron 1 of 7)	16	77004228	77010875	6648	2	76601	ENSMUST00000190908.1	11065	ENSMUSG00000100857	1700041M19Rik	RIKEN cDNA 1700041M19 gene		2.84373	0.8823	3.64549	0.0209737
941	chr7	89521579	89521978	400	*	Intron (ENSMUST00000207932.1/76453, intron 1 of 1)	7	89510625	89518548	7924	2	76453	ENSMUST00000208903.1	-3031	ENSMUSG00000039405	Prss23	serine protease 23		2.84317	0.8823	3.64485	0.020283
942	chr10	17011708	17012107	400	*	Intron (ENSMUST00000207720.1/100504235, intron 1 of 12)	10	16976120	16996319	20200	2	100504235	ENSMUST00000208415.1	-15389	ENSMUSG00000101969	Gm20125	predicted gene, 20125		2.83436	0.8823	3.63474	0.0374195
943	chr6	45179799	45180198	400	*	Intron (ENSMUST00000207647.1/66797, intron 2 of 3)	6	45060061	47304213	2244153	1	66797	ENSMUST00000114641.7	119738	ENSMUSG00000039419	Cntnap2	contactin associated protein-like 2		2.82719	0.8823	3.62649	0.0265818
944	chr6	45594385	45594784	400	*	Intron (ENSMUST00000207647.1/66797, intron 2 of 3)	6	45060061	47304213	2244153	1	66797	ENSMUST00000114641.7	534324	ENSMUSG00000039419	Cntnap2	contactin associated protein-like 2		2.82662	0.8823	3.62585	0.0274396
945	chr7	90344398	90344797	400	*	Intron (ENSMUST00000207578.1/83671, intron 1 of 6)	7	90348698	90385170	36473	1	83671	ENSMUST00000208720.1	-3901	ENSMUSG00000030616	Sytl2	synaptotagmin-like 2		2.81771	0.8823	3.6156	0.0402863
946	chr7	93366459	93366858	400	*	Intron (ENSMUST00000207475.1/ENSMUST00000207475.1, intron 2 of 2)	7	93178983	93184176	5194	2	100040298	ENSMUST00000133910.2	-182283	ENSMUSG00000087412	Gm15501	predicted pseudogene 15501		2.85268	0.892475	3.65426	0.0380449
947	chrX	161311878	161312277	400	*	Intron (ENSMUST00000207353.1/ENSMUST00000207353.1, intron 3 of 8)	20	161246257	161258196	11940	1	107815	ENSMUST00000238361.1	65621	ENSMUSG00000000037	Scml2	Scm polycomb group protein like 2		2.80988	0.8823	3.60659	0.0164235
948	chr7	71293162	71293561	400	*	Intron (ENSMUST00000207237.1/ENSMUST00000207237.1, intron 1 of 3)	7	71909693	71939191	29499	1	78156	ENSMUST00000205699.1	-616132	ENSMUSG00000108669	4930441H08Rik	RIKEN cDNA 4930441H08 gene		2.80931	0.8823	3.60593	0.0268606
949	chr7	143662893	143663292	400	*	Intron (ENSMUST00000207189.1/414103, intron 1 of 2)	7	143636725	143649661	12937	2	79202	ENSMUST00000146692.7	-13232	ENSMUSG00000010751	Tnfrsf22	tumor necrosis factor receptor superfamily, member 22		2.84448	0.892475	3.64485	0.0151228
950	chr7	81576016	81576415	400	*	Intron (ENSMUST00000207123.1/434204, intron 2 of 6)	7	81571944	81596477	24534	1	434204	ENSMUST00000209044.1	4072	ENSMUSG00000045795	Whamm	WAS protein homolog associated with actin, golgi membranes and microtubules		2.80144	0.8823	3.59686	0.031291
951	chr7	54922181	54922580	400	*	Intron (ENSMUST00000206923.1/233271, intron 1 of 9)	7	54835615	55268885	433271	1	233271	ENSMUST00000082373.7	86566	ENSMUSG00000063297	Luzp2	leucine zipper protein 2		2.80086	0.8823	3.5962	0.0473172
952	chr7	54862421	54862820	400	*	Intron (ENSMUST00000206923.1/233271, intron 1 of 9)	7	54835615	55268885	433271	1	233271	ENSMUST00000082373.7	26806	ENSMUSG00000063297	Luzp2	leucine zipper protein 2		2.8368	0.892475	3.63602	0.0114397
953	chr7	94672584	94672983	400	*	Intron (ENSMUST00000206579.1/ENSMUST00000206579.1, intron 2 of 2)	7	93178983	93184176	5194	2	100040298	ENSMUST00000133910.2	-1488408	ENSMUSG00000087412	Gm15501	predicted pseudogene 15501		2.8368	0.892475	3.63602	0.0223635
954	chr7	115742307	115742706	400	*	Intron (ENSMUST00000206034.1/20679, intron 4 of 15)	7	115597230	115662365	65136	2	20679	ENSMUST00000206427.1	-79942	ENSMUSG00000051910	Sox6	SRY (sex determining region Y)-box 6		2.79237	0.8823	3.5864	0.0447499
955	chr7	35063916	35064315	400	*	Intron (ENSMUST00000205833.1/ENSMUST00000205833.1, intron 1 of 1)	7	35046422	35056573	10152	2	12611	ENSMUST00000130491.2	-7343	ENSMUSG00000056216	Cebpg	CCAAT/enhancer binding protein gamma		2.78382	0.8823	3.57654	0.0364584
956	chr7	64015870	64016269	400	*	Intron (ENSMUST00000205726.1/ENSMUST00000205726.1, intron 3 of 4)	7	63886351	63938915	52565	2	50794	ENSMUST00000063694.9	-76955	ENSMUSG00000052040	Klf13	Kruppel-like transcription factor 13		2.82018	0.892475	3.6169	0.0221055
957	chr7	128860424	128860823	400	*	Intron (ENSMUST00000205528.1/ENSMUST00000205528.1, intron 1 of 5)	7	128745420	128750378	4959	1	207352	ENSMUST00000206986.1	115004	ENSMUSG00000055319	Sec23ip	Sec23 interacting protein		2.7758	0.8823	3.56728	0.0384386
958	chr14	50476106	50476505	400	*	Intron (ENSMUST00000205518.2/258233, intron 1 of 2)	14	50472738	50488338	15601	1	258233	ENSMUST00000213903.1	3368	ENSMUSG00000095765	Or11g25	olfactory receptor family 11 subfamily G member 25		2.81179	0.892475	3.60724	0.0144015
959	chr7	115052548	115052947	400	*	Intron (ENSMUST00000205469.1/ENSMUST00000205469.1, intron 1 of 2)	7	114951307	114982865	31559	1	101786	ENSMUST00000205795.1	101241	ENSMUSG00000108379	A730082K24Rik	RIKEN cDNA A730082K24 gene		2.81179	0.892475	3.60724	0.0173005
960	chr7	80819979	80820378	400	*	Intron (ENSMUST00000205304.1/29875, intron 2 of 4)	7	80762539	80816819	54281	2	29875	ENSMUST00000205813.1	-3160	ENSMUSG00000030536	Iqgap1	IQ motif containing GTPase activating protein 1		2.77464	0.8823	3.56593	0.0446894
961	chr6	10936113	10936512	400	*	Intron (ENSMUST00000204954.1/ENSMUST00000204954.1, intron 1 of 2)	6	10972058	10974378	2321	2	57866	ENSMUST00000205141.1	37866	NA	AA545190	EST AA545190		2.81065	0.892475	3.60593	0.0220026
962	chr6	90132813	90133212	400	*	Intron (ENSMUST00000204789.1/ENSMUST00000204789.1, intron 3 of 3)	6	90122596	90132264	9669	1	22296	ENSMUST00000228880.1	10217	ENSMUSG00000062818	Vmn1r51	vomeronasal 1 receptor 51		2.80279	0.892475	3.59686	0.0174594
963	chr6	138453013	138453412	400	*	Intron (ENSMUST00000204221.1/102632192, intron 3 of 4)	6	138443973	138461615	17643	1	102632192	ENSMUST00000204221.1	9040	ENSMUSG00000107675	Gm30332	predicted gene, 30332		2.75787	0.8823	3.54654	0.0417714
964	chr8	58875927	58876326	400	*	Intron (ENSMUST00000204128.2/270049, intron 2 of 12)	8	58427580	58911576	483997	2	270049	ENSMUST00000146513.7	35250	ENSMUSG00000096914	Galntl6	UDP-N-acetyl-alpha-D-galactosamine:polypeptide N-acetylgalactosaminyltransferase-like 6		2.79372	0.892475	3.5864	0.0237767
965	chr6	121758887	121759286	400	*	Intron (ENSMUST00000204124.1/ENSMUST00000204124.1, intron 8 of 35)	6	121838541	121889057	50517	1	17836	ENSMUST00000032228.8	-79255	ENSMUSG00000059908	Mug1	murinoglobulin 1		2.79372	0.892475	3.5864	0.0285692
966	chr6	115154720	115155119	400	*	Intron (ENSMUST00000203768.2/20965, intron 1 of 10)	6	115134950	115276559	141610	1	20965	ENSMUST00000203450.1	19770	ENSMUSG00000009394	Syn2	synapsin II		3.39055	1.05676	4.23986	0.00140299
967	chr6	115186681	115187080	400	*	Intron (ENSMUST00000203768.2/20965, intron 1 of 10)	6	115212926	115244157	31232	1	20965	ENSMUST00000203707.2	-25846	ENSMUSG00000009394	Syn2	synapsin II		2.74911	0.8823	3.53639	0.0250657
968	chr6	102262623	102263022	400	*	Intron (ENSMUST00000203619.2/18488, intron 11 of 22)	6	102266100	102306804	40705	1	75893	ENSMUST00000203050.2	-3078	ENSMUSG00000107563	4930587E11Rik	RIKEN cDNA 4930587E11 gene		2.74911	0.8823	3.53639	0.0408787
969	chr3	24121972	24122371	400	*	Intron (ENSMUST00000203414.1/635702, intron 9 of 13)	3	23804985	23972185	167201	2	635702	ENSMUST00000203997.1	-149787	ENSMUSG00000102758	Naaladl2	N-acetylated alpha-linked acidic dipeptidase-like 2		2.78518	0.892475	3.57654	0.0228347
970	chr3	23876581	23876980	400	*	Intron (ENSMUST00000203414.1/635702, intron 11 of 13)	3	23804335	23939477	135143	2	635702	ENSMUST00000192246.3	62497	ENSMUSG00000102758	Naaladl2	N-acetylated alpha-linked acidic dipeptidase-like 2		2.78518	0.892475	3.57654	0.0254128
971	chr6	134356219	134356618	400	*	Intron (ENSMUST00000203352.1/102639979, intron 3 of 8)	6	134396318	134438736	42419	1	66813	ENSMUST00000032321.10	-39700	ENSMUSG00000030200	Bcl2l14	BCL2 like 14		2.74852	0.8823	3.53571	0.0324766
972	chr5	32292495	32292894	400	*	Intron (ENSMUST00000202886.3/665270, intron 16 of 38)	5	32247351	32364356	117006	1	665270	ENSMUST00000101376.2	45144	ENSMUSG00000029134	Plb1	phospholipase B1		2.7846	0.892475	3.57587	0.0180558
973	chr5	39533471	39533870	400	*	Intron (ENSMUST00000202800.3/75095, intron 2 of 5)	5	39476985	39603529	126545	2	75095	ENSMUST00000200770.1	69659	ENSMUSG00000106741	4930513D17Rik	RIKEN cDNA 4930513D17 gene		2.77659	0.892475	3.56661	0.0309372
974	chr5	134622775	134623174	400	*	Intron (ENSMUST00000202622.3/22384, intron 5 of 6)	5	134600022	134615025	15004	2	56743	ENSMUST00000077636.7	-7750	ENSMUSG00000040751	Lat2	linker for activation of T cells family, member 2		2.77601	0.892475	3.56593	0.0350755
975	chr11	62213549	62213948	400	*	Intron (ENSMUST00000202389.3/432572, intron 14 of 14)	11	62248984	62266453	17470	1	11541	ENSMUST00000018644.2	-35036	ENSMUSG00000018500	Adora2b	adenosine A2b receptor		3.36746	1.05676	4.21421	0.00324305
976	chr5	39308000	39308399	400	*	Intron (ENSMUST00000202383.1/ENSMUST00000202383.1, intron 1 of 2)	5	39476985	39603529	126545	2	75095	ENSMUST00000200770.1	295130	ENSMUSG00000106741	4930513D17Rik	RIKEN cDNA 4930513D17 gene		2.76795	0.892475	3.55661	0.0146976
977	chr5	151301108	151301507	400	*	Intron (ENSMUST00000202365.1/243362, intron 1 of 5)	5	151368675	151382183	13509	1	625175	ENSMUST00000181555.3	-67168	ENSMUSG00000097321	1700028E10Rik	RIKEN cDNA 1700028E10 gene		2.76795	0.892475	3.55661	0.0187201
978	chr5	119603081	119603480	400	*	Intron (ENSMUST00000202307.1/100993, intron 1 of 5)	5	119625942	119634464	8523	1	330183	ENSMUST00000156235.1	-22462	ENSMUSG00000085708	Gm16063	predicted gene 16063		2.76736	0.892475	3.55593	0.0172014
979	chr6	35039784	35040183	400	*	Intron (ENSMUST00000202143.3/53621, intron 10 of 10)	6	34945935	34988404	42470	2	243753	ENSMUST00000201355.3	-51380	ENSMUSG00000029847	Slc23a4	solute carrier family 23 member 4		2.73084	0.8823	3.5152	0.0338634
980	chr12	82819019	82819418	400	*	Intron (ENSMUST00000201602.3/50779, intron 2 of 3)	12	82932520	82939155	6636	2	74283	ENSMUST00000187123.1	119737	ENSMUSG00000100890	1700085C21Rik	RIKEN cDNA 1700085C21 gene		2.73084	0.8823	3.5152	0.0435747
981	chr12	82640627	82641026	400	*	Intron (ENSMUST00000201602.3/50779, intron 1 of 3)	12	82651829	83133744	481916	1	50779	ENSMUST00000101234.8	-10803	ENSMUSG00000021219	Rgs6	regulator of G-protein signaling 6		2.75926	0.892475	3.54654	0.0218699
982	chr5	41683906	41684305	400	*	Intron (ENSMUST00000201422.3/100972, intron 4 of 7)	5	41624976	41708121	83146	2	100972	ENSMUST00000201422.3	23816	ENSMUSG00000029128	Rab28	RAB28, member RAS oncogene family		2.72192	0.8823	3.50483	0.0304825
983	chr5	41679129	41679528	400	*	Intron (ENSMUST00000201422.3/100972, intron 4 of 7)	5	41624976	41708121	83146	2	100972	ENSMUST00000201422.3	28593	ENSMUSG00000029128	Rab28	RAB28, member RAS oncogene family		2.72192	0.8823	3.50483	0.0496086
984	chr5	32510733	32511132	400	*	Intron (ENSMUST00000201360.3/19046, intron 8 of 8)	5	32485970	32492756	6787	1	19046	ENSMUST00000201880.1	24763	ENSMUSG00000014956	Ppp1cb	protein phosphatase 1 catalytic subunit beta		2.72131	0.8823	3.50413	0.0326613
985	chr5	31759317	31759716	400	*	Intron (ENSMUST00000201352.3/107976, intron 3 of 11)	5	31785383	31820643	35261	1	107976	ENSMUST00000202270.1	-25667	ENSMUSG00000052139	Babam2	BRISC and BRCA1 A complex member 2		2.71355	0.8823	3.4951	0.0473768
986	chr5	32020854	32021253	400	*	Intron (ENSMUST00000201352.3/107976, intron 10 of 11)	5	32045978	32084753	38776	1	107976	ENSMUST00000202080.1	-24725	ENSMUSG00000052139	Babam2	BRISC and BRCA1 A complex member 2		2.71294	0.8823	3.49439	0.0436062
987	chr10	44045494	44045893	400	*	Intron (ENSMUST00000200401.1/11630, intron 2 of 21)	10	44004175	44058778	54604	2	11630	ENSMUST00000239010.1	12885	ENSMUSG00000019866	Crybg1	crystallin beta-gamma domain containing 1		2.74171	0.892475	3.52618	0.0312196
988	chr3	153406895	153407294	400	*	Intron (ENSMUST00000200397.4/20447, intron 3 of 4)	3	153296504	153298649	2146	2	75489	ENSMUST00000197231.1	-108246	ENSMUSG00000105023	1700012D16Rik	RIKEN cDNA 1700012D16 gene		2.70391	0.8823	3.48388	0.0364398
989	chr3	95784620	95785019	400	*	Intron (ENSMUST00000200164.4/75137, intron 4 of 9)	3	95770557	95776780	6224	2	75137	ENSMUST00000198740.4	-7840	ENSMUSG00000028106	Rprd2	regulation of nuclear pre-mRNA domain containing 2		2.70391	0.8823	3.48388	0.0383262
990	chr3	158543492	158543891	400	*	Intron (ENSMUST00000200137.4/242274, intron 1 of 26)	3	158452333	158561336	109004	2	242274	ENSMUST00000198284.1	17445	ENSMUSG00000028176	Lrrc7	leucine rich repeat containing 7		2.73226	0.892475	3.5152	0.0330243
991	chr3	158466311	158466710	400	*	Intron (ENSMUST00000200137.4/242274, intron 1 of 26)	3	158452333	158561336	109004	2	242274	ENSMUST00000198284.1	94626	ENSMUSG00000028176	Lrrc7	leucine rich repeat containing 7		2.6942	0.8823	3.47256	0.0290305
992	chr5	72093933	72094332	400	*	Intron (ENSMUST00000199967.4/14400, intron 6 of 7)	5	72159011	72161138	2128	2	27784	ENSMUST00000198951.1	66806	ENSMUSG00000029213	Commd8	COMM domain containing 8		3.31383	1.05676	4.15444	0.00241497
993	chr5	71990631	71991030	400	*	Intron (ENSMUST00000199967.4/14400, intron 5 of 7)	5	72159011	72161138	2128	2	27784	ENSMUST00000198951.1	170108	ENSMUSG00000029213	Commd8	COMM domain containing 8		2.72274	0.892475	3.50413	0.0256299
994	chr3	138346214	138346613	400	*	Intron (ENSMUST00000199673.5/100417514, intron 4 of 10)	3	138341972	138350677	8706	1	100417514	ENSMUST00000199718.1	4242	ENSMUSG00000074206	Adh6b	alcohol dehydrogenase 6B (class V)		2.68567	0.8823	3.46261	0.0339887
995	chr3	96939625	96940024	400	*	Intron (ENSMUST00000199597.1/14613, intron 1 of 3)	3	96913566	96926020	12455	2	14616	ENSMUST00000062944.6	-13605	ENSMUSG00000049908	Gja8	gap junction protein, alpha 8		2.68505	0.8823	3.46189	0.0269643
996	chr3	96947265	96947664	400	*	Intron (ENSMUST00000199597.1/14613, intron 1 of 3)	3	96913566	96926020	12455	2	14616	ENSMUST00000062944.6	-21245	ENSMUSG00000049908	Gja8	gap junction protein, alpha 8		2.68505	0.8823	3.46189	0.0404812
997	chr5	16591160	16591559	400	*	Intron (ENSMUST00000199581.4/15234, intron 8 of 18)	5	16553928	16619010	65083	1	15234	ENSMUST00000196645.1	37232	ENSMUSG00000028864	Hgf	hepatocyte growth factor		2.71498	0.892475	3.4951	0.0197781
998	chr5	146095705	146096104	400	*	Intron (ENSMUST00000199212.4/100041449, intron 5 of 11)	5	146079267	146113285	34019	1	100041449	ENSMUST00000035571.9	16438	ENSMUSG00000061292	Cyp3a59	cytochrome P450, family 3, subfamily a, polypeptide 59		2.67646	0.8823	3.45186	0.028221
999	chr3	128744579	128744978	400	*	Intron (ENSMUST00000199042.1/ENSMUST00000199042.1, intron 2 of 4)	3	129199878	129219590	19713	1	18741	ENSMUST00000174661.8	-454900	ENSMUSG00000028023	Pitx2	paired-like homeodomain transcription factor 2		2.67584	0.8823	3.45113	0.0327114
1000	chr9	110354294	110354693	400	*	Intron (ENSMUST00000198976.4/235623, intron 2 of 4)	9	110361617	110372282	10666	1	235623	ENSMUST00000199886.1	-6924	ENSMUSG00000032485	Scap	SREBF chaperone		2.70535	0.892475	3.48388	0.0246976
1001	chr3	140758623	140759022	400	*	Intron (ENSMUST00000198942.1/ENSMUST00000198942.1, intron 1 of 2)	3	141210004	141212355	2352	2	18598	ENSMUST00000057860.2	453333	ENSMUSG00000047674	Pdha2	pyruvate dehydrogenase E1 alpha 2		2.70535	0.892475	3.48388	0.0370334
1002	chr3	124903303	124903702	400	*	Intron (ENSMUST00000198883.1/ENSMUST00000198883.1, intron 1 of 3)	3	124573217	124581101	7885	2	384775	ENSMUST00000180033.7	-322202	ENSMUSG00000039174	1700003H04Rik	RIKEN cDNA 1700003H04 gene		2.70535	0.892475	3.48388	0.0467684
1003	chr3	124846038	124846437	400	*	Intron (ENSMUST00000198883.1/ENSMUST00000198883.1, intron 1 of 3)	3	124573217	124581101	7885	2	384775	ENSMUST00000180033.7	-264937	ENSMUSG00000039174	1700003H04Rik	RIKEN cDNA 1700003H04 gene		2.66657	0.8823	3.44029	0.0358606
1004	chr19	38294828	38295227	400	*	Intron (ENSMUST00000198518.4/56839, intron 4 of 7)	19	38265410	38301269	35860	1	56839	ENSMUST00000130039.2	29418	ENSMUSG00000067242	Lgi1	leucine-rich repeat LGI family, member 1		2.69627	0.892475	3.47328	0.0315833
1005	chr5	21280584	21280983	400	*	Intron (ENSMUST00000198014.4/212167, intron 23 of 27)	5	21289789	21315131	25343	1	212167	ENSMUST00000198930.1	-8806	ENSMUSG00000039934	Gsap	gamma-secretase activating protein		2.65724	0.8823	3.42937	0.0494903
1006	chr3	134161135	134161534	400	*	Intron (ENSMUST00000198002.1/ENSMUST00000198002.1, intron 1 of 1)	3	134236484	134259620	23137	1	319478	ENSMUST00000197151.4	-74950	ENSMUSG00000044365	Cxxc4	CXXC finger 4		2.68651	0.892475	3.46189	0.0250274
1007	chr13	19185817	19186216	400	*	Intron (ENSMUST00000197661.1/ENSMUST00000197661.1, intron 2 of 3)	13	19119789	19142012	22224	1	218038	ENSMUST00000197545.1	66028	ENSMUSG00000021314	Amph	amphiphysin		2.68651	0.892475	3.46189	0.0307065
1008	chr3	54721157	54721556	400	*	Intron (ENSMUST00000197502.4/56790, intron 23 of 26)	3	54728681	54729458	778	2	69639	ENSMUST00000125632.1	7902	ENSMUSG00000027752	Exosc8	exosome component 8		2.68651	0.892475	3.46189	0.0311604
1009	chr3	128165482	128165881	400	*	Intron (ENSMUST00000197413.4/402774, intron 2 of 5)	3	128124205	128133360	9156	2	402774	ENSMUST00000198478.1	-32122	ENSMUSG00000105816	D030025E07Rik	RIKEN cDNA D030025E07 gene		2.67731	0.892475	3.45113	0.0437664
1010	chrX	95192232	95192631	400	*	Intron (ENSMUST00000197364.4/236915, intron 1 of 8)	20	95081550	95196452	114903	2	236915	ENSMUST00000200628.1	3821	ENSMUSG00000025656	Arhgef9	CDC42 guanine nucleotide exchange factor 9		2.63904	0.8823	3.40804	0.0472834
1011	chr5	20694891	20695290	400	*	Intron (ENSMUST00000197354.4/50791, intron 21 of 21)	5	20701669	20702803	1135	1	50791	ENSMUST00000197307.1	-6379	ENSMUSG00000040003	Magi2	membrane associated guanylate kinase, WW and PDZ domain containing 2		2.6384	0.8823	3.40728	0.0459226
1012	chr5	20568512	20568911	400	*	Intron (ENSMUST00000197354.4/50791, intron 15 of 21)	5	20602497	20702353	99857	1	50791	ENSMUST00000199514.1	-33586	ENSMUSG00000040003	Magi2	membrane associated guanylate kinase, WW and PDZ domain containing 2		2.63776	0.8823	3.40653	0.0461683
1013	chr5	19351518	19351917	400	*	Intron (ENSMUST00000197354.4/50791, intron 1 of 21)	5	19227055	20704773	1477719	1	50791	ENSMUST00000197443.4	124463	ENSMUSG00000040003	Magi2	membrane associated guanylate kinase, WW and PDZ domain containing 2		2.66805	0.892475	3.44029	0.0218283
1014	chr5	19467256	19467655	400	*	Intron (ENSMUST00000197354.4/50791, intron 1 of 21)	5	19227055	20704773	1477719	1	50791	ENSMUST00000197443.4	240201	ENSMUSG00000040003	Magi2	membrane associated guanylate kinase, WW and PDZ domain containing 2		2.66805	0.892475	3.44029	0.0444531
1015	chr3	159251824	159252223	400	*	Intron (ENSMUST00000197341.1/624759, intron 4 of 4)	3	159076364	159308081	231718	1	624759	ENSMUST00000197341.1	175460	ENSMUSG00000106053	Gm20752	predicted gene, 20752		2.66805	0.892475	3.44029	0.0463039
1016	chr5	70975883	70976282	400	*	Intron (ENSMUST00000197284.4/14395, intron 8 of 9)	5	70960955	71013684	52730	2	14395	ENSMUST00000197124.4	37402	ENSMUSG00000000560	Gabra2	gamma-aminobutyric acid type A receptor subunit alpha 2		3.2395	1.05676	4.07116	0.00785607
1017	chr3	131353305	131353704	400	*	Intron (ENSMUST00000197057.1/74442, intron 1 of 1)	3	131342110	131344940	2831	2	74442	ENSMUST00000126569.1	-8365	ENSMUSG00000050931	Sgms2	sphingomyelin synthase 2		3.26693	1.06578	4.10086	0.00302292
1018	chr5	45080796	45081195	400	*	Intron (ENSMUST00000197016.4/52401, intron 5 of 5)	5	45155011	45169564	14554	2	52401	ENSMUST00000030975.5	88369	ENSMUSG00000029092	D5Ertd615e	DNA segment, Chr 5, ERATO Doi 615, expressed		2.65873	0.892475	3.42937	0.0179122
1019	chr3	37930160	37930559	400	*	Intron (ENSMUST00000196893.1/626410, intron 1 of 3)	3	37898813	37992728	93916	1	626410	ENSMUST00000196893.1	31347	ENSMUSG00000106461	Gm20755	predicted gene, 20755		2.65873	0.892475	3.42937	0.0182125
1020	chr3	34254025	34254424	400	*	Intron (ENSMUST00000196793.4/320478, intron 2 of 3)	3	34196751	34638483	441733	1	320478	ENSMUST00000196058.4	57274	ENSMUSG00000105265	Sox2ot	SOX2 overlapping transcript (non-protein coding)		2.65873	0.892475	3.42937	0.0225398
1021	chr3	102307936	102308335	400	*	Intron (ENSMUST00000196720.4/319951, intron 2 of 4)	3	102262839	102287976	25138	1	319951	ENSMUST00000196659.1	45097	ENSMUSG00000105891	A230001M10Rik	RIKEN cDNA A230001M10 gene		2.65873	0.892475	3.42937	0.0279052
1022	chr3	143923108	143923507	400	*	Intron (ENSMUST00000196668.1/ENSMUST00000196668.1, intron 1 of 1)	3	143694189	143712210	18022	2	621809	ENSMUST00000196279.1	-210898	ENSMUSG00000105279	Gm6260	predicted gene 6260		2.65873	0.892475	3.42937	0.0357967
1023	chr5	13154801	13155200	400	*	Intron (ENSMUST00000196514.4/ENSMUST00000196514.4, intron 1 of 4)	5	13125593	13524707	399115	1	20346	ENSMUST00000195907.4	29208	ENSMUSG00000028883	Sema3a	sema domain, immunoglobulin domain (Ig), short basic domain, secreted, (semaphorin) 3A		2.65873	0.892475	3.42937	0.0365588
1024	chr3	124276417	124276816	400	*	Intron (ENSMUST00000196150.1/ENSMUST00000196150.1, intron 1 of 2)	3	124320855	124324743	3889	1	229801	ENSMUST00000058994.5	-44039	ENSMUSG00000044528	Tram1l1	translocation associated membrane protein 1-like 1		2.6581	0.892475	3.42863	0.0209118
1025	chr3	53761404	53761803	400	*	Intron (ENSMUST00000195997.1/ENSMUST00000195997.1, intron 1 of 1)	3	53857822	53863689	5868	2	67890	ENSMUST00000148338.7	101886	ENSMUSG00000027746	Ufm1	ubiquitin-fold modifier 1		2.6581	0.892475	3.42863	0.0315294
1026	chr5	22639654	22640053	400	*	Intron (ENSMUST00000195898.4/320719, intron 3 of 5)	5	22563957	22564252	296	1	105247048	ENSMUST00000198791.1	75697	NA	Gm9057	ubiquitin-conjugating enzyme E2 L3 pseudogene		3.22737	1.05676	4.05753	0.00578673
1027	chr3	147632599	147632998	400	*	Intron (ENSMUST00000195819.1/ENSMUST00000195819.1, intron 1 of 2)	3	146943920	146981920	38001	1	70892	ENSMUST00000197547.1	688679	ENSMUSG00000036745	Ttll7	tubulin tyrosine ligase-like family, member 7		2.61866	0.8823	3.38409	0.0400841
1028	chr4	47889353	47889752	400	*	Intron (ENSMUST00000195786.1/ENSMUST00000195786.1, intron 1 of 3)	4	48045153	48086445	41293	1	18124	ENSMUST00000030025.9	-155401	ENSMUSG00000028341	Nr4a3	nuclear receptor subfamily 4, group A, member 3		3.22148	1.05676	4.0509	0.0060517
1029	chr17	79817040	79817439	400	*	Intron (ENSMUST00000195711.1/ENSMUST00000195711.1, intron 1 of 1)	17	79850127	79852755	2629	2	56298	ENSMUST00000222415.1	35316	ENSMUSG00000059811	Atl2	atlastin GTPase 2		3.22105	1.05676	4.05042	0.00366401
1030	chr12	115267878	115268277	400	*	Intron (ENSMUST00000195683.1/ENSMUST00000195683.1, intron 2 of 3)	12	115695720	115695794	75	2	102465205	ENSMUST00000184417.1	427517	ENSMUSG00000098336	Mir6388	microRNA 6388		2.64935	0.892475	3.41837	0.0289166
1031	chr1	185749743	185750142	400	*	Intron (ENSMUST00000195210.1/ENSMUST00000195210.1, intron 2 of 3)	1	185497388	185498017	630	1	114668	ENSMUST00000192616.1	252355	ENSMUSG00000102185	5033404E19Rik	NSA2 ribosome biogenesis homolog pseudogene		2.64871	0.892475	3.41762	0.0238018
1032	chr1	169978305	169978704	400	*	Intron (ENSMUST00000194690.5/18214, intron 17 of 17)	1	169969452	169972370	2919	1	67303	ENSMUST00000193930.1	8853	ENSMUSG00000097503	3110045C21Rik	RIKEN cDNA 3110045C21 gene		2.64871	0.892475	3.41762	0.0453973
1033	chr1	175174747	175175146	400	*	Intron (ENSMUST00000194555.5/24012, intron 4 of 17)	1	175059736	175086180	26445	2	24012	ENSMUST00000195477.5	-88567	ENSMUSG00000026527	Rgs7	regulator of G protein signaling 7		3.21427	1.05676	4.04279	0.00724057
1034	chr1	175215009	175215408	400	*	Intron (ENSMUST00000194555.5/24012, intron 3 of 17)	1	175059736	175086180	26445	2	24012	ENSMUST00000195477.5	-128829	ENSMUSG00000026527	Rgs7	regulator of G protein signaling 7		2.63991	0.892475	3.40728	0.047315
1035	chr1	175210980	175211379	400	*	Intron (ENSMUST00000194555.5/24012, intron 3 of 17)	1	175059736	175086180	26445	2	24012	ENSMUST00000195477.5	-124800	ENSMUSG00000026527	Rgs7	regulator of G protein signaling 7		2.59864	0.8823	3.36051	0.0391324
1036	chr1	175333080	175333479	400	*	Intron (ENSMUST00000194555.5/24012, intron 2 of 17)	1	175059736	175491130	431395	2	24012	ENSMUST00000027812.10	157651	ENSMUSG00000026527	Rgs7	regulator of G protein signaling 7		3.19506	1.05676	4.02113	0.0124649
1037	chr4	109122584	109122983	400	*	Intron (ENSMUST00000194478.5/100273, intron 4 of 23)	4	109061650	109118036	56387	2	100273	ENSMUST00000160271.7	-4548	ENSMUSG00000028559	Osbpl9	oxysterol binding protein-like 9		2.63041	0.892475	3.39611	0.0290652
1038	chr3	50044854	50045253	400	*	Intron (ENSMUST00000194462.5/26570, intron 11 of 11)	3	49745271	49757325	12055	2	73173	ENSMUST00000193600.1	-287529	ENSMUSG00000037892	Pcdh18	protocadherin 18		2.62976	0.892475	3.39535	0.0343022
1039	chr3	50207268	50207667	400	*	Intron (ENSMUST00000194462.5/26570, intron 11 of 11)	3	50364938	50443611	78674	2	26570	ENSMUST00000029297.5	235944	ENSMUSG00000027737	Slc7a11	solute carrier family 7 (cationic amino acid transporter, y+ system), member 11		2.62976	0.892475	3.39535	0.0346801
1040	chr3	49914229	49914628	400	*	Intron (ENSMUST00000194462.5/26570, intron 11 of 11)	3	49745271	49757325	12055	2	73173	ENSMUST00000193600.1	-156904	ENSMUSG00000037892	Pcdh18	protocadherin 18		2.62976	0.892475	3.39535	0.0402738
1041	chr3	63246320	63246719	400	*	Intron (ENSMUST00000194324.5/17380, intron 1 of 5)	3	63241537	63327826	86290	1	17380	ENSMUST00000194324.5	4783	ENSMUSG00000027820	Mme	membrane metallo endopeptidase		2.58953	0.8823	3.34975	0.0395763
1042	chr1	172702193	172702592	400	*	Intron (ENSMUST00000194251.1/12944, intron 1 of 1)	1	172698056	172833031	134976	1	12944	ENSMUST00000194251.1	4137	ENSMUSG00000037942	Crp	C-reactive protein, pentraxin-related		2.58953	0.8823	3.34975	0.0398692
1043	chr14	106117745	106118144	400	*	Intron (ENSMUST00000194236.1/212085, intron 1 of 1)	14	106106199	106135859	29661	1	212085	ENSMUST00000194236.1	11546	ENSMUSG00000022113	Trim52	tripartite motif-containing 52		2.58886	0.8823	3.34897	0.0393822
1044	chr1	178575421	178575820	400	*	Intron (ENSMUST00000193931.1/269152, intron 2 of 3)	1	178529125	178939200	410076	1	269152	ENSMUST00000161017.7	46296	ENSMUSG00000026494	Kif26b	kinesin family member 26B		2.61954	0.892475	3.38332	0.0275857
1045	chr1	178601826	178602225	400	*	Intron (ENSMUST00000193931.1/269152, intron 2 of 3)	1	178529125	178939200	410076	1	269152	ENSMUST00000161017.7	72701	ENSMUSG00000026494	Kif26b	kinesin family member 26B		2.6099	0.892475	3.37196	0.0406677
1046	chr3	82135065	82135464	400	*	Intron (ENSMUST00000193924.5/60596, intron 1 of 8)	3	82092427	82145073	52647	2	60596	ENSMUST00000193924.5	9609	ENSMUSG00000033910	Gucy1a1	guanylate cyclase 1, soluble, alpha 1		2.5691	0.8823	3.3256	0.0424577
1047	chr3	25759016	25759415	400	*	Intron (ENSMUST00000193603.5/192167, intron 5 of 7)	3	25431811	26133734	701924	2	192167	ENSMUST00000075054.9	374319	ENSMUSG00000063887	Nlgn1	neuroligin 1		2.60151	0.892475	3.36206	0.0364873
1048	chr3	26086279	26086678	400	*	Intron (ENSMUST00000193603.5/192167, intron 3 of 7)	3	25431811	26133734	701924	2	192167	ENSMUST00000075054.9	47056	ENSMUSG00000063887	Nlgn1	neuroligin 1		2.60085	0.892475	3.36129	0.0315349
1049	chr3	26326554	26326953	400	*	Intron (ENSMUST00000193603.5/192167, intron 1 of 7)	3	26131670	26331870	200201	2	192167	ENSMUST00000192774.1	4917	ENSMUSG00000063887	Nlgn1	neuroligin 1		2.60085	0.892475	3.36129	0.0426348
1050	chr3	133629055	133629454	400	*	Intron (ENSMUST00000193574.1/ENSMUST00000193574.1, intron 1 of 2)	3	133488535	133545139	56605	2	214133	ENSMUST00000197118.4	-83916	ENSMUSG00000040943	Tet2	tet methylcytosine dioxygenase 2		2.6002	0.892475	3.36051	0.0288618
1051	chr9	49702035	49702434	400	*	Intron (ENSMUST00000193547.5/17967, intron 1 of 17)	9	49531276	49798758	267483	2	17967	ENSMUST00000192584.1	96324	ENSMUSG00000039542	Ncam1	neural cell adhesion molecule 1		2.6002	0.892475	3.36051	0.0382325
1052	chr3	92534040	92534439	400	*	Intron (ENSMUST00000193521.1/ENSMUST00000193521.1, intron 1 of 1)	3	92500263	92500493	231	2	229562	ENSMUST00000062129.1	-33547	ENSMUSG00000045566	Sprr4	small proline-rich protein 4		2.6002	0.892475	3.36051	0.046325
1053	chr10	13107365	13107764	400	*	Intron (ENSMUST00000193426.5/22634, intron 3 of 7)	10	13113465	13127341	13877	1	22634	ENSMUST00000130313.1	-5701	ENSMUSG00000019817	Plagl1	pleiomorphic adenoma gene-like 1		2.55912	0.8823	3.31377	0.0460003
1054	chr3	14166833	14167232	400	*	Intron (ENSMUST00000193117.2/76897, intron 8 of 8)	3	14363117	14377587	14471	1	622229	ENSMUST00000192393.1	-195885	NA	Gm6300	solute carrier family 7 (cationic amino acid transporter, y+ system), member pseudogene		2.59109	0.892475	3.34975	0.0310791
1055	chr3	14103206	14103605	400	*	Intron (ENSMUST00000193117.2/76897, intron 4 of 8)	3	13946411	14182287	235877	1	76897	ENSMUST00000108372.3	156795	ENSMUSG00000039717	Ralyl	RALY RNA binding protein-like		2.59043	0.892475	3.34897	0.0360097
1056	chr3	13988420	13988819	400	*	Intron (ENSMUST00000193117.2/76897, intron 2 of 8)	3	13946411	14182287	235877	1	76897	ENSMUST00000108372.3	42009	ENSMUSG00000039717	Ralyl	RALY RNA binding protein-like		2.54906	0.8823	3.30185	0.0392811
1057	chr3	13811709	13812108	400	*	Intron (ENSMUST00000193117.2/76897, intron 2 of 8)	3	13776848	13777307	460	1	76897	ENSMUST00000108373.3	34861	ENSMUSG00000039717	Ralyl	RALY RNA binding protein-like		2.58059	0.892475	3.33733	0.027464
1058	chr3	73172385	73172784	400	*	Intron (ENSMUST00000192263.1/626082, intron 1 of 1)	3	73066351	73594830	528480	1	626082	ENSMUST00000192642.1	106034	ENSMUSG00000103428	Gm20754	predicted gene, 20754		3.12865	1.05676	3.94599	0.00596768
1059	chr3	73085151	73085550	400	*	Intron (ENSMUST00000192263.1/626082, intron 1 of 1)	3	73066351	73594830	528480	1	626082	ENSMUST00000192642.1	18800	ENSMUSG00000103428	Gm20754	predicted gene, 20754		3.12865	1.05676	3.94599	0.0079007
1060	chr3	73141527	73141926	400	*	Intron (ENSMUST00000192263.1/626082, intron 1 of 1)	3	73066351	73594830	528480	1	626082	ENSMUST00000192642.1	75176	ENSMUSG00000103428	Gm20754	predicted gene, 20754		2.52805	0.8823	3.27688	0.0462778
1061	chr3	73112329	73112728	400	*	Intron (ENSMUST00000192263.1/626082, intron 1 of 1)	3	73066351	73594830	528480	1	626082	ENSMUST00000192642.1	45978	ENSMUSG00000103428	Gm20754	predicted gene, 20754		2.56139	0.892475	3.31458	0.0481894
1062	chr3	86269974	86270373	400	*	Intron (ENSMUST00000192145.5/80877, intron 2 of 50)	3	86225289	86542711	317423	1	80877	ENSMUST00000212390.1	44685	ENSMUSG00000028080	Lrba	LPS-responsive beige-like anchor		2.56071	0.892475	3.31377	0.0312184
1063	chr1	159730412	159730811	400	*	Intron (ENSMUST00000192069.5/21960, intron 1 of 22)	1	159737510	159924397	186888	1	21960	ENSMUST00000111669.8	-6699	ENSMUSG00000015829	Tnr	tenascin R		3.10139	1.05676	3.91501	0.00846764
1064	chr5	57765501	57765900	400	*	Intron (ENSMUST00000191837.5/54216, intron 1 of 2)	5	57722209	58129454	407246	1	54216	ENSMUST00000192048.1	43292	ENSMUSG00000029108	Pcdh7	protocadherin 7		2.55135	0.892475	3.30266	0.0450157
1065	chr3	83310243	83310642	400	*	Intron (ENSMUST00000191829.1/100534287, intron 13 of 19)	3	83125276	83129246	3971	2	100038599	ENSMUST00000047876.6	-180997	ENSMUSG00000074517	Gm10710	predicted gene 10710		2.51778	0.8823	3.26464	0.0480569
1066	chr3	86838297	86838696	400	*	Intron (ENSMUST00000191752.5/70762, intron 2 of 13)	3	86787349	86799160	11812	2	70762	ENSMUST00000193400.5	-39137	ENSMUSG00000028078	Dclk2	doublecortin-like kinase 2		2.53987	0.892475	3.28901	0.0342724
1067	chr1	52983177	52983576	400	*	Intron (ENSMUST00000191441.1/67080, intron 1 of 1)	1	52925187	52992655	67469	2	67080	ENSMUST00000190831.6	9079	ENSMUSG00000043629	1700019D03Rik	RIKEN cDNA 1700019D03 gene		3.07966	1.05676	3.89026	0.00772139
1068	chr10	31859382	31859781	400	*	Intron (ENSMUST00000191234.6/432450, intron 4 of 6)	10	31493193	31609184	115992	2	268291	ENSMUST00000081989.7	-250198	ENSMUSG00000063760	Rnf217	ring finger protein 217		2.53038	0.892475	3.2777	0.0440588
1069	chr10	32272412	32272811	400	*	Intron (ENSMUST00000191234.6/432450, intron 3 of 6)	10	32329765	32410335	80571	2	432450	ENSMUST00000092603.4	137524	ENSMUSG00000069670	Nkain2	Na+/K+ transporting ATPase interacting 2		2.53038	0.892475	3.2777	0.0487129
1070	chr10	32215469	32215868	400	*	Intron (ENSMUST00000191234.6/432450, intron 3 of 6)	10	32329765	32410335	80571	2	432450	ENSMUST00000092603.4	194467	ENSMUSG00000069670	Nkain2	Na+/K+ transporting ATPase interacting 2		3.05856	1.05676	3.86617	0.0123336
1071	chr10	32610817	32611216	400	*	Intron (ENSMUST00000191234.6/432450, intron 1 of 6)	10	32329765	32410335	80571	2	432450	ENSMUST00000092603.4	-200482	ENSMUSG00000069670	Nkain2	Na+/K+ transporting ATPase interacting 2		3.05193	1.05676	3.8586	0.0121458
1072	chr10	32624249	32624648	400	*	Intron (ENSMUST00000191234.6/432450, intron 1 of 6)	10	32329765	32410335	80571	2	432450	ENSMUST00000092603.4	-213914	ENSMUSG00000069670	Nkain2	Na+/K+ transporting ATPase interacting 2		2.50979	0.892475	3.25314	0.0426275
1073	chr1	59130757	59131156	400	*	Intron (ENSMUST00000191200.6/227157, intron 14 of 19)	1	59109090	59120408	11319	2	381259	ENSMUST00000186395.1	-10349	ENSMUSG00000038079	Tmem237	transmembrane protein 237		2.50909	0.892475	3.2523	0.0316114
1074	chr17	11680197	11680596	400	*	Intron (ENSMUST00000191124.6/50873, intron 7 of 11)	17	11838602	11867561	28960	1	50873	ENSMUST00000179624.7	-158006	ENSMUSG00000023826	Prkn	parkin RBR E3 ubiquitin protein ligase		2.50909	0.892475	3.2523	0.0452804
1075	chr17	11743895	11744294	400	*	Intron (ENSMUST00000191124.6/50873, intron 7 of 11)	17	11838602	11867561	28960	1	50873	ENSMUST00000179624.7	-94308	ENSMUSG00000023826	Prkn	parkin RBR E3 ubiquitin protein ligase		3.03665	1.05676	3.84111	0.0136296
1076	chr17	11749601	11750000	400	*	Intron (ENSMUST00000191124.6/50873, intron 7 of 11)	17	11838602	11867561	28960	1	50873	ENSMUST00000179624.7	-88602	ENSMUSG00000023826	Prkn	parkin RBR E3 ubiquitin protein ligase		2.49868	0.892475	3.23986	0.0382605
1077	chr9	84117753	84118152	400	*	Intron (ENSMUST00000190637.6/12040, intron 9 of 10)	9	84107507	84124240	16734	1	12040	ENSMUST00000186136.1	10246	ENSMUSG00000032263	Bckdhb	branched chain ketoacid dehydrogenase E1, beta polypeptide		2.49868	0.892475	3.23986	0.0402498
1078	chr12	89299815	89300214	400	*	Intron (ENSMUST00000190626.6/18191, intron 5 of 18)	12	89193106	90332410	1139305	1	18191	ENSMUST00000167887.7	106709	ENSMUSG00000066392	Nrxn3	neurexin III		3.02944	1.05676	3.83285	0.018757
1079	chr12	90268684	90269083	400	*	Intron (ENSMUST00000190626.6/18191, intron 16 of 18)	12	89812483	90333443	520961	1	18191	ENSMUST00000110130.3	456201	ENSMUSG00000066392	Nrxn3	neurexin III		3.02895	1.05676	3.83229	0.0179348
1080	chr12	90278045	90278444	400	*	Intron (ENSMUST00000190626.6/18191, intron 16 of 18)	12	90724552	90738438	13887	2	13371	ENSMUST00000082432.4	459994	ENSMUSG00000007682	Dio2	deiodinase, iodothyronine, type II		3.02219	1.05676	3.82454	0.010385
1081	chr12	90053098	90053497	400	*	Intron (ENSMUST00000190626.6/18191, intron 14 of 18)	12	89812483	90333443	520961	1	18191	ENSMUST00000110130.3	240615	ENSMUSG00000066392	Nrxn3	neurexin III		2.48819	0.892475	3.2273	0.0366665
1082	chr12	89719311	89719710	400	*	Intron (ENSMUST00000190626.6/18191, intron 13 of 18)	12	89812408	90332928	520521	1	18191	ENSMUST00000238943.1	-92698	ENSMUSG00000066392	Nrxn3	neurexin III		3.00758	1.05676	3.80777	0.0193675
1083	chr1	17780071	17780470	400	*	Intron (ENSMUST00000189853.1/ENSMUST00000189853.1, intron 1 of 2)	1	17692904	17727646	34743	2	102634913	ENSMUST00000127328.1	-52425	ENSMUSG00000085125	Gm16070	predicted gene 16070		2.47763	0.892475	3.21464	0.0444125
1084	chr1	107943412	107943811	400	*	Intron (ENSMUST00000189845.6/319596, intron 3 of 3)	1	107936709	108028337	91629	1	319596	ENSMUST00000189497.1	6703	ENSMUSG00000100457	D830032E09Rik	RIKEN cDNA D830032E09 gene		2.99972	1.05676	3.79874	0.0173849
1085	chr1	102527303	102527702	400	*	Intron (ENSMUST00000189440.1/ENSMUST00000189440.1, intron 5 of 5)	1	101155809	101175202	19394	1	100504525	ENSMUST00000187932.1	1371494	ENSMUSG00000100684	Gm20268	predicted gene, 20268		2.99282	1.05676	3.79081	0.0162549
1086	chr1	83837633	83838032	400	*	Intron (ENSMUST00000189405.6/ENSMUST00000189405.6, intron 2 of 4)	1	84037926	84053253	15328	2	98496	ENSMUST00000175948.1	215221	ENSMUSG00000045658	Pid1	phosphotyrosine interaction domain containing 1		2.99232	1.05676	3.79023	0.0186749
1087	chr16	40950802	40951201	400	*	Intron (ENSMUST00000189229.6/268890, intron 2 of 2)	16	41532858	42146213	613356	1	268890	ENSMUST00000078873.10	-581657	ENSMUSG00000061080	Lsamp	limbic system-associated membrane protein		2.46627	0.892475	3.20099	0.0344498
1088	chr1	168177360	168177759	400	*	Intron (ENSMUST00000188912.6/18514, intron 7 of 7)	1	168158370	168164662	6293	2	18514	ENSMUST00000097471.3	-12698	ENSMUSG00000052534	Pbx1	pre B cell leukemia homeobox 1		2.46627	0.892475	3.20099	0.0456364
1089	chr1	168139499	168139898	400	*	Intron (ENSMUST00000188912.6/18514, intron 7 of 7)	1	168158370	168164662	6293	2	18514	ENSMUST00000097471.3	24764	ENSMUSG00000052534	Pbx1	pre B cell leukemia homeobox 1		3.01607	1.06578	3.81618	0.00680466
1090	chr1	58666268	58666667	400	*	Intron (ENSMUST00000188772.6/108812, intron 11 of 12)	1	58652641	58655831	3191	1	100504501	ENSMUST00000185352.1	13627	ENSMUSG00000121483	Gm20257	caspase 8 pseudogene		2.45555	0.892475	3.1881	0.0448794
1091	chr1	105387616	105388015	400	*	Intron (ENSMUST00000188743.1/ENSMUST00000188743.1, intron 5 of 5)	1	105356763	105361737	4975	1	100504568	ENSMUST00000189938.1	30853	ENSMUSG00000097482	Gm17634	predicted gene, 17634		2.96989	1.05676	3.76439	0.0199579
1092	chr1	12882378	12882777	400	*	Intron (ENSMUST00000188454.6/240726, intron 6 of 9)	1	12842791	12861192	18402	1	240725	ENSMUST00000185780.1	39587	ENSMUSG00000016918	Sulf1	sulfatase 1		2.96182	1.05676	3.75509	0.0157891
1093	chr8	41945824	41946223	400	*	Intron (ENSMUST00000188324.1/69966, intron 3 of 5)	8	41827267	42046202	218936	1	69966	ENSMUST00000188324.1	118557	ENSMUSG00000102046	2810404M03Rik	RIKEN cDNA 2810404M03 gene		2.98708	1.06578	3.78283	0.01632
1094	chr10	128529518	128529917	400	*	Intron (ENSMUST00000188089.1/ENSMUST00000188089.1, intron 1 of 2)	10	128514878	128525871	10994	2	23943	ENSMUST00000220045.1	-3647	ENSMUSG00000025366	Esyt1	extended synaptotagmin-like protein 1		2.95474	1.05676	3.74691	0.0170966
1095	chr6	139618397	139618796	400	*	Intron (ENSMUST00000188066.1/18705, intron 1 of 1)	6	139621888	139635740	13853	1	18705	ENSMUST00000032353.8	-3092	ENSMUSG00000030228	Pik3c2g	phosphatidylinositol-4-phosphate 3-kinase catalytic subunit type 2 gamma		2.95474	1.05676	3.74691	0.0284783
1096	chr6	139604222	139604621	400	*	Intron (ENSMUST00000188066.1/18705, intron 1 of 1)	6	139599483	139657231	57749	1	18705	ENSMUST00000186585.1	4739	ENSMUSG00000030228	Pik3c2g	phosphatidylinositol-4-phosphate 3-kinase catalytic subunit type 2 gamma		2.97809	1.06578	3.77247	0.0223965
1097	chr13	57496830	57497229	400	*	Intron (ENSMUST00000187852.6/20745, intron 6 of 9)	13	57429295	57907587	478293	2	20745	ENSMUST00000172326.2	410358	ENSMUSG00000056222	Spock1	sparc/osteonectin, cwcv and kazal-like domains proteoglycan 1		2.94762	1.05676	3.73869	0.0185819
1098	chr1	97243746	97244145	400	*	Intron (ENSMUST00000187797.1/ENSMUST00000187797.1, intron 7 of 12)	1	97059514	97128301	68788	2	74441	ENSMUST00000189547.1	-115445	ENSMUSG00000026331	Slco6c1	solute carrier organic anion transporter family, member 6c1		2.94658	1.05676	3.73749	0.0163983
1099	chr5	87994759	87995158	400	*	Intron (ENSMUST00000187738.1/20599, intron 3 of 4)	5	88002549	88008531	5983	1	20599	ENSMUST00000189633.6	-7391	ENSMUSG00000029280	Smr3a	submaxillary gland androgen regulated protein 3A		2.9389	1.05676	3.72861	0.0141643
1100	chr9	84778777	84779176	400	*	Intron (ENSMUST00000187735.1/75253, intron 2 of 4)	9	84774512	84826183	51672	1	75253	ENSMUST00000216802.1	4265	ENSMUSG00000099724	4930554C24Rik	RIKEN cDNA 4930554C24 gene		2.9389	1.05676	3.72861	0.0260379
1101	chr16	41012832	41013231	400	*	Intron (ENSMUST00000187695.6/268890, intron 2 of 8)	16	41532858	42146213	613356	1	268890	ENSMUST00000078873.10	-519627	ENSMUSG00000061080	Lsamp	limbic system-associated membrane protein		2.93118	1.05676	3.71967	0.0254433
1102	chr16	41502442	41502841	400	*	Intron (ENSMUST00000187695.6/268890, intron 2 of 8)	16	41532858	42146213	613356	1	268890	ENSMUST00000078873.10	-30017	ENSMUSG00000061080	Lsamp	limbic system-associated membrane protein		2.95646	1.06578	3.74751	0.0124481
1103	chr16	41312322	41312721	400	*	Intron (ENSMUST00000187695.6/268890, intron 2 of 8)	16	41532858	42146213	613356	1	268890	ENSMUST00000078873.10	-220137	ENSMUSG00000061080	Lsamp	limbic system-associated membrane protein		2.94729	1.06578	3.73689	0.0190917
1104	chr2	115110978	115111377	400	*	Intron (ENSMUST00000187687.1/ENSMUST00000187687.1, intron 1 of 3)	2	115329264	115344280	15017	2	78193	ENSMUST00000152815.1	232903	ENSMUSG00000087309	4930528P14Rik	RIKEN cDNA 4930528P14 gene		2.91562	1.05676	3.70164	0.0231202
1105	chr1	154623220	154623619	400	*	Intron (ENSMUST00000187541.6/12290, intron 6 of 46)	1	154392519	154725920	333402	2	12290	ENSMUST00000004214.14	102301	ENSMUSG00000004110	Cacna1e	calcium channel, voltage-dependent, R type, alpha 1E subunit		2.91562	1.05676	3.70164	0.0335218
1106	chr1	97516335	97516734	400	*	Intron (ENSMUST00000187538.1/ENSMUST00000187538.1, intron 3 of 4)	1	97643903	97661676	17774	2	52392	ENSMUST00000153115.7	144942	ENSMUSG00000044768	Macir	macrophage immunometabolism regulator		2.90724	1.05676	3.69191	0.0280327
1107	chr13	10029845	10030244	400	*	Intron (ENSMUST00000187510.6/12671, intron 3 of 4)	13	9691049	9765330	74282	2	66505	ENSMUST00000157035.8	-264515	ENSMUSG00000021156	Zmynd11	zinc finger, MYND domain containing 11		2.93242	1.06578	3.71967	0.0199105
1108	chr13	10152538	10152937	400	*	Intron (ENSMUST00000187510.6/12671, intron 2 of 4)	13	10215694	10360563	144870	2	12671	ENSMUST00000190395.1	207626	ENSMUSG00000046159	Chrm3	cholinergic receptor, muscarinic 3, cardiac		3.36595	1.20423	4.195	0.0053216
1109	chr13	10143707	10144106	400	*	Intron (ENSMUST00000187510.6/12671, intron 2 of 4)	13	10215694	10360563	144870	2	12671	ENSMUST00000190395.1	216457	ENSMUSG00000046159	Chrm3	cholinergic receptor, muscarinic 3, cardiac		2.92466	1.06578	3.71068	0.0106331
1110	chr13	10312164	10312563	400	*	Intron (ENSMUST00000187510.6/12671, intron 1 of 4)	13	10215694	10360563	144870	2	12671	ENSMUST00000190395.1	48000	ENSMUSG00000046159	Chrm3	cholinergic receptor, muscarinic 3, cardiac		3.37826	1.21237	4.20783	0.00240683
1111	chr1	43469728	43470127	400	*	Intron (ENSMUST00000187435.6/17974, intron 1 of 2)	1	43445751	43570515	124765	1	17974	ENSMUST00000086421.8	23977	ENSMUSG00000066877	Nck2	non-catalytic region of tyrosine kinase adaptor protein 2		2.88343	1.05676	3.66424	0.0131099
1112	chr1	70023984	70024383	400	*	Intron (ENSMUST00000187159.6/66722, intron 11 of 12)	1	69951648	70282011	330364	1	66722	ENSMUST00000191569.1	72336	ENSMUSG00000053153	Spag16	sperm associated antigen 16		2.37739	0.892475	3.09349	0.0408057
1113	chr10	14112560	14112959	400	*	Intron (ENSMUST00000187083.6/15273, intron 4 of 12)	10	13967024	14079675	112652	1	15273	ENSMUST00000191464.1	145536	ENSMUSG00000015501	Hivep2	human immunodeficiency virus type I enhancer binding protein 2		2.37739	0.892475	3.09349	0.0499231
1114	chr6	139822185	139822584	400	*	Intron (ENSMUST00000187069.6/18705, intron 9 of 11)	6	139841445	139969284	127840	1	18705	ENSMUST00000189374.6	-18861	ENSMUSG00000030228	Pik3c2g	phosphatidylinositol-4-phosphate 3-kinase catalytic subunit type 2 gamma		2.87541	1.05676	3.65489	0.0172595
1115	chr6	122236472	122236871	400	*	Intron (ENSMUST00000186891.6/17835, intron 20 of 32)	6	122229060	122248563	19504	1	17835	ENSMUST00000189975.1	7412	ENSMUSG00000101397	Mug-ps1	murinoglobulin, pseudogene 1		2.87541	1.05676	3.65489	0.0236102
1116	chr1	105715017	105715416	400	*	Intron (ENSMUST00000186807.6/227446, intron 11 of 28)	1	105703759	105716956	13198	1	227446	ENSMUST00000188969.1	11258	ENSMUSG00000026319	Relch	RAB11 binding and LisH domain, coiled-coil and HEAT repeat containing		2.87541	1.05676	3.65489	0.0342086
1117	chr1	52463213	52463612	400	*	Intron (ENSMUST00000186764.6/17936, intron 7 of 8)	1	52459241	52467057	7817	2	17936	ENSMUST00000167732.1	3445	ENSMUSG00000002881	Nab1	Ngfi-A binding protein 1		2.85923	1.05676	3.63602	0.0176464
1118	chr19	10763979	10764378	400	*	Intron (ENSMUST00000186596.5/403202, intron 1 of 3)	19	10781915	10786039	4125	1	403202	ENSMUST00000189565.2	-17537	ENSMUSG00000067577	A430093F15Rik	RIKEN cDNA A430093F15 gene		2.85923	1.05676	3.63602	0.0294605
1119	chr15	82904425	82904824	400	*	Intron (ENSMUST00000186291.1/100504637, intron 3 of 3)	15	82856908	82899811	42904	2	21411	ENSMUST00000230403.1	-4614	ENSMUSG00000041852	Tcf20	transcription factor 20		2.85923	1.05676	3.63602	0.0307425
1120	chr10	10063795	10064194	400	*	Intron (ENSMUST00000186088.1/ENSMUST00000186088.1, intron 1 of 1)	10	9759958	9901079	141122	2	78808	ENSMUST00000141722.7	-162716	ENSMUSG00000019790	Stxbp5	syntaxin binding protein 5 (tomosyn)		2.85868	1.05676	3.63538	0.0249676
1121	chr1	122241926	122242325	400	*	Intron (ENSMUST00000185679.1/102638832, intron 3 of 5)	1	122205145	122252180	47036	1	102638832	ENSMUST00000185679.1	36781	ENSMUSG00000099960	Gm28590	predicted gene 28590		2.85868	1.05676	3.63538	0.0251506
1122	chr12	116656599	116656998	400	*	Intron (ENSMUST00000185505.6/19276, intron 2 of 3)	12	116485833	117276793	790961	1	19276	ENSMUST00000070733.8	170766	ENSMUSG00000056553	Ptprn2	protein tyrosine phosphatase receptor type N polypeptide 2		2.85868	1.05676	3.63538	0.0288449
1123	chr13	83776674	83777073	400	*	Intron (ENSMUST00000185281.6/320203, intron 3 of 3)	13	83738814	83738885	72	1	723967	ENSMUST00000083490.2	37860	ENSMUSG00000065424	Mir9-2	microRNA 9-2		2.35449	0.892475	3.06555	0.0468836
1124	chr1	57022620	57023019	400	*	Intron (ENSMUST00000185204.1/329160, intron 3 of 4)	1	56969740	56978650	8911	2	212712	ENSMUST00000177282.1	-43970	ENSMUSG00000038331	Satb2	special AT-rich sequence binding protein 2		2.85162	1.05676	3.62714	0.0240108
1125	chr9	73872016	73872415	400	*	Intron (ENSMUST00000184666.7/208898, intron 2 of 32)	9	73480870	73933567	452698	2	208898	ENSMUST00000075245.6	61152	ENSMUSG00000062151	Unc13c	unc-13 homolog C		2.85107	1.05676	3.62649	0.0216037
1126	chr9	73633446	73633845	400	*	Intron (ENSMUST00000184666.7/208898, intron 18 of 32)	9	73480870	73933567	452698	2	208898	ENSMUST00000075245.6	299722	ENSMUSG00000062151	Unc13c	unc-13 homolog C		2.85107	1.05676	3.62649	0.0317994
1127	chr6	129128019	129128418	400	*	Intron (ENSMUST00000184388.1/724020, intron 5 of 5)	6	129116518	129129446	12929	1	724020	ENSMUST00000184388.1	11501	NA	Klrb1-ps1	killer cell lectin-like receptor subfamily B member 1, pseudogene 1		2.85052	1.05676	3.62585	0.0205183
1128	chr2	156089275	156089674	400	*	Intron (ENSMUST00000184265.7/266692, intron 2 of 6)	2	156079097	156096928	17832	2	266692	ENSMUST00000183972.1	7254	ENSMUSG00000074643	Cpne1	copine I		2.85052	1.05676	3.62585	0.0218378
1129	chr2	4735613	4736012	400	*	Intron (ENSMUST00000184139.7/209645, intron 2 of 8)	2	4752717	4802142	49426	1	209645	ENSMUST00000138322.1	-16705	ENSMUSG00000048186	Bend7	BEN domain containing 7		2.85052	1.05676	3.62585	0.026454
1130	chr4	124601817	124602216	400	*	Intron (ENSMUST00000184062.1/ENSMUST00000184062.1, intron 1 of 1)	4	124569190	124574645	5456	1	108809	ENSMUST00000133499.1	32627	NA	4933407E24Rik	RIKEN cDNA 4933407E24 gene		2.84996	1.05676	3.6252	0.0349005
1131	chr9	77495948	77496347	400	*	Intron (ENSMUST00000183873.7/214345, intron 2 of 13)	9	77458090	77532444	74355	2	214345	ENSMUST00000183572.7	36097	ENSMUSG00000032352	Lrrc1	leucine rich repeat containing 1		2.87615	1.06578	3.65426	0.0409683
1132	chr9	77506599	77506998	400	*	Intron (ENSMUST00000183873.7/214345, intron 1 of 13)	9	77458090	77532444	74355	2	214345	ENSMUST00000183572.7	25446	ENSMUSG00000032352	Lrrc1	leucine rich repeat containing 1		3.3059	1.20423	4.12721	0.00962584
1133	chr18	45433761	45434160	400	*	Intron (ENSMUST00000183850.7/140492, intron 2 of 10)	18	45559469	45671249	111781	1	140492	ENSMUST00000184101.7	-125309	ENSMUSG00000054477	Kcnn2	potassium intermediate/small conductance calcium-activated channel, subfamily N, member 2		2.84231	1.05676	3.61625	0.0226203
1134	chr18	45521779	45522178	400	*	Intron (ENSMUST00000183850.7/140492, intron 2 of 10)	18	45559469	45671249	111781	1	140492	ENSMUST00000184101.7	-37291	ENSMUSG00000054477	Kcnn2	potassium intermediate/small conductance calcium-activated channel, subfamily N, member 2		2.84175	1.05676	3.6156	0.0327218
1135	chr18	45321153	45321552	400	*	Intron (ENSMUST00000183850.7/140492, intron 1 of 10)	18	45269005	45686024	417020	1	140492	ENSMUST00000066890.13	52148	ENSMUSG00000054477	Kcnn2	potassium intermediate/small conductance calcium-activated channel, subfamily N, member 2		2.84175	1.05676	3.6156	0.0397506
1136	chr6	119608201	119608600	400	*	Intron (ENSMUST00000183703.7/111173, intron 19 of 20)	6	119432531	119544347	111817	2	22419	ENSMUST00000178696.7	-63854	ENSMUSG00000030170	Wnt5b	wingless-type MMTV integration site family, member 5B		2.83461	1.05676	3.60724	0.0386774
1137	chr4	17945035	17945434	400	*	Intron (ENSMUST00000183662.7/17389, intron 2 of 11)	4	17933991	18011695	77705	1	17389	ENSMUST00000149353.1	11044	ENSMUSG00000028226	Mmp16	matrix metallopeptidase 16		2.83349	1.05676	3.60593	0.0240855
1138	chr7	49354595	49354994	400	*	Intron (ENSMUST00000183659.7/78286, intron 2 of 39)	7	49364721	49454642	89922	1	78286	ENSMUST00000064383.6	-9727	ENSMUSG00000052512	Nav2	neuron navigator 2		2.85998	1.06578	3.63538	0.0133599
1139	chr9	72094217	72094616	400	*	Intron (ENSMUST00000183404.7/21406, intron 3 of 20)	9	71875989	72109724	233736	2	21406	ENSMUST00000184072.7	15108	ENSMUSG00000032228	Tcf12	transcription factor 12		2.82575	1.05676	3.59686	0.0165004
1140	chr17	21761199	21761598	400	*	Intron (ENSMUST00000183192.7/381067, intron 5 of 5)	17	21735912	21748969	13058	1	381067	ENSMUST00000182603.1	25287	ENSMUSG00000061544	Zfp229	zinc finger protein 229		2.82575	1.05676	3.59686	0.0238741
1141	chr17	21752206	21752605	400	*	Intron (ENSMUST00000183192.7/381067, intron 5 of 5)	17	21735912	21748969	13058	1	381067	ENSMUST00000182603.1	16294	ENSMUSG00000061544	Zfp229	zinc finger protein 229		2.82575	1.05676	3.59686	0.0275711
1142	chr10	90868979	90869378	400	*	Intron (ENSMUST00000183156.7/77531, intron 17 of 25)	10	90895098	90971457	76360	1	77531	ENSMUST00000099366.10	-25720	ENSMUSG00000058589	Anks1b	ankyrin repeat and sterile alpha motif domain containing 1B		2.82575	1.05676	3.59686	0.0312942
1143	chr10	90526386	90526785	400	*	Intron (ENSMUST00000183156.7/77531, intron 14 of 25)	10	90575727	90973300	397574	1	77531	ENSMUST00000182356.7	-48942	ENSMUSG00000058589	Anks1b	ankyrin repeat and sterile alpha motif domain containing 1B		2.82575	1.05676	3.59686	0.0335279
1144	chr9	115057511	115057910	400	*	Intron (ENSMUST00000183104.7/74486, intron 1 of 11)	9	115054341	115067312	12972	1	74486	ENSMUST00000182920.1	3170	ENSMUSG00000040875	Osbpl10	oxysterol binding protein-like 10		2.81683	1.05676	3.5864	0.0426691
1145	chr1	33944753	33945152	400	*	Intron (ENSMUST00000183034.4/13518, intron 2 of 102)	1	33908225	34307592	399368	1	13518	ENSMUST00000183034.4	36528	ENSMUSG00000026131	Dst	dystonin		2.80843	1.05676	3.57654	0.0351091
1146	chr16	11990874	11991273	400	*	Intron (ENSMUST00000182889.1/72555, intron 1 of 2)	16	11984720	11995396	10677	1	72555	ENSMUST00000229804.1	6154	ENSMUSG00000022494	Shisa9	shisa family member 9		2.83537	1.06578	3.60659	0.025067
1147	chr10	92317405	92317804	400	*	Intron (ENSMUST00000182870.1/627800, intron 2 of 8)	10	92171301	92375373	204073	2	627800	ENSMUST00000182870.1	57569	ENSMUSG00000098040	Gm20757	predicted gene, 20757		3.2832	1.21237	4.10039	0.00533127
1148	chr10	89252344	89252743	400	*	Intron (ENSMUST00000182462.7/320091, intron 1 of 26)	10	89067732	89257136	189405	2	320091	ENSMUST00000181976.7	4393	ENSMUSG00000035189	Ano4	anoctamin 4		3.25114	1.20423	4.06508	0.0103374
1149	chr1	137962225	137962624	400	*	Intron (ENSMUST00000182127.1/ENSMUST00000182127.1, intron 2 of 2)	1	137966455	137966541	87	1	735252	ENSMUST00000083631.1	-3831	ENSMUSG00000065565	Mir181a-1	microRNA 181a-1		2.79997	1.05676	3.56661	0.0306288
1150	chr3	120812492	120812891	400	*	Intron (ENSMUST00000182124.7/320739, intron 1 of 11)	3	120772730	120886691	113962	2	320739	ENSMUST00000182099.1	73800	NA	6530403H02Rik	RIKEN cDNA 6530403H02 gene		2.79997	1.05676	3.56661	0.0335308
1151	chrX	103443822	103444221	400	*	Intron (ENSMUST00000182089.1/22097, intron 1 of 1)	20	103447722	103482406	34685	1	22097	ENSMUST00000211291.1	-3501	ENSMUSG00000085715	Tsix	X (inactive)-specific transcript, opposite strand		2.79205	1.05676	3.55729	0.0177806
1152	chrX	103427404	103427803	400	*	Intron (ENSMUST00000182089.1/22097, intron 1 of 1)	20	103431517	103484957	53441	1	22097	ENSMUST00000152916.1	-3714	ENSMUSG00000085715	Tsix	X (inactive)-specific transcript, opposite strand		2.79147	1.05676	3.55661	0.0201469
1153	chr3	127093827	127094226	400	*	Intron (ENSMUST00000182078.8/109676, intron 3 of 45)	3	127079898	127124862	44965	2	109676	ENSMUST00000238781.1	30636	ENSMUSG00000032826	Ank2	ankyrin 2, brain		2.79147	1.05676	3.55661	0.0342476
1154	chr3	14798510	14798909	400	*	Intron (ENSMUST00000181860.7/12346, intron 1 of 7)	3	14766216	14808365	42150	2	12346	ENSMUST00000181860.7	9456	ENSMUSG00000027556	Car1	carbonic anhydrase 1		3.26447	1.21237	4.07912	0.00580812
1155	chr9	81022303	81022702	400	*	Intron (ENSMUST00000181827.3/ENSMUST00000181827.3, intron 1 of 3)	9	80313995	80465481	151487	2	63859	ENSMUST00000113250.9	-556822	ENSMUSG00000032343	Impg1	interphotoreceptor matrix proteoglycan 1		2.7835	1.05676	3.54722	0.0426636
1156	chr1	9788146	9788545	400	*	Intron (ENSMUST00000181821.7/73331, intron 2 of 3)	1	9798107	9900843	102737	1	170755	ENSMUST00000166384.7	-9562	ENSMUSG00000025915	Sgk3	serum/glucocorticoid regulated kinase 3		2.78234	1.05676	3.54585	0.0265938
1157	chr7	67216735	67217134	400	*	Intron (ENSMUST00000181631.1/76628, intron 2 of 2)	7	67204082	67222458	18377	2	76628	ENSMUST00000181631.1	5324	ENSMUSG00000097527	1700112J16Rik	RIKEN cDNA 1700112J16 gene		2.78234	1.05676	3.54585	0.030944
1158	chr16	21274776	21275175	400	*	Intron (ENSMUST00000181476.2/328646, intron 3 of 4)	16	21256013	21256066	54	2	102465781	ENSMUST00000183640.1	-18710	ENSMUSG00000098400	Mir7680	microRNA 7680		2.78234	1.05676	3.54585	0.0346863
1159	chr8	47438221	47438620	400	*	Intron (ENSMUST00000181417.1/ENSMUST00000181417.1, intron 2 of 7)	8	47180048	47413837	233790	2	71069	ENSMUST00000211882.1	-24384	ENSMUSG00000038143	Stox2	storkhead box 2		2.78234	1.05676	3.54585	0.0424891
1160	chr10	11257152	11257551	400	*	Intron (ENSMUST00000181330.2/ENSMUST00000181330.2, intron 1 of 1)	10	11281330	11298052	16723	1	71865	ENSMUST00000129456.7	-23779	ENSMUSG00000047648	Fbxo30	F-box protein 30		3.22612	1.20423	4.03658	0.0128755
1161	chr7	73364729	73365128	400	*	Intron (ENSMUST00000181299.2/319783, intron 1 of 1)	7	73375509	73419899	44391	1	244058	ENSMUST00000119206.2	-10381	ENSMUSG00000070509	Rgma	repulsive guidance molecule family member A		2.7749	1.05676	3.53708	0.0275607
1162	chr6	89309925	89310324	400	*	Intron (ENSMUST00000181258.1/ENSMUST00000181258.1, intron 1 of 2)	6	89320624	89321089	466	2	18844	ENSMUST00000205230.1	10765	ENSMUSG00000030084	Plxna1	plexin A1		2.80132	1.06578	3.56661	0.0450174
1163	chr19	11289447	11289846	400	*	Intron (ENSMUST00000181137.1/75138, intron 1 of 2)	19	11273866	11283873	10008	2	269063	ENSMUST00000067673.12	-5574	ENSMUSG00000054523	Ms4a5	membrane-spanning 4-domains, subfamily A, member 5		2.77431	1.05676	3.53639	0.0215931
1164	chr6	13937987	13938386	400	*	Intron (ENSMUST00000181090.7/76311, intron 2 of 2)	6	13871569	13896422	24854	1	76311	ENSMUST00000181225.1	66418	ENSMUSG00000097616	1110019D14Rik	RIKEN cDNA 1110019D14 gene		2.77431	1.05676	3.53639	0.0390105
1165	chr13	81093702	81094101	400	*	Intron (ENSMUST00000181043.7/319983, intron 1 of 2)	13	81051181	81078963	27783	1	319983	ENSMUST00000223730.1	42521	ENSMUSG00000097098	9330111N05Rik	RIKEN cDNA 9330111N05 gene		2.77373	1.05676	3.53571	0.0295621
1166	chr13	48132076	48132475	400	*	Intron (ENSMUST00000180921.1/320614, intron 1 of 2)	13	47960330	48018608	58279	2	70971	ENSMUST00000061899.5	-113468	ENSMUSG00000047324	4931429P17Rik	RIKEN cDNA 4931429P17 gene		2.77373	1.05676	3.53571	0.0385104
1167	chr2	67950909	67951308	400	*	Intron (ENSMUST00000180887.1/26877, intron 2 of 4)	2	68104671	68120514	15844	1	26877	ENSMUST00000042456.3	-153363	ENSMUSG00000034780	B3galt1	UDP-Gal:betaGlcNAc beta 1,3-galactosyltransferase, polypeptide 1		2.76566	1.05676	3.52618	0.0399012
1168	chr2	67931449	67931848	400	*	Intron (ENSMUST00000180887.1/26877, intron 2 of 4)	2	67781043	67781140	98	1	102466627	ENSMUST00000184081.1	150406	ENSMUSG00000098734	Mir6335	microRNA 6335		3.23342	1.21237	4.04376	0.00296836
1169	chr1	113898903	113899302	400	*	Intron (ENSMUST00000180837.1/ENSMUST00000180837.1, intron 2 of 2)	1	115684756	116587323	902568	1	636808	ENSMUST00000043725.8	-1785454	ENSMUSG00000070695	Cntnap5a	contactin associated protein-like 5A		3.22628	1.21237	4.03561	0.00563836
1170	chr13	10491699	10492098	400	*	Intron (ENSMUST00000180807.2/ENSMUST00000180807.2, intron 5 of 7)	13	10120484	10360847	240364	2	12671	ENSMUST00000223242.1	-130852	ENSMUSG00000046159	Chrm3	cholinergic receptor, muscarinic 3, cardiac		3.63367	1.34544	4.47787	0.000830896
1171	chr16	11565215	11565614	400	*	Intron (ENSMUST00000180792.7/74478, intron 14 of 20)	16	11447308	11661496	214189	1	74478	ENSMUST00000134941.1	117907	ENSMUSG00000071669	Snx29	sorting nexin 29		2.78428	1.06578	3.54654	0.0287781
1172	chr5	28048435	28048834	400	*	Intron (ENSMUST00000180740.1/ENSMUST00000180740.1, intron 2 of 2)	5	28071363	28078662	7300	1	231070	ENSMUST00000059155.10	-22529	ENSMUSG00000045294	Insig1	insulin induced gene 1		2.75695	1.05676	3.5159	0.0367988
1173	chr9	69786341	69786740	400	*	Intron (ENSMUST00000180488.7/319970, intron 1 of 5)	9	69761146	69830199	69054	1	319970	ENSMUST00000180914.1	25195	NA	B230323A14Rik	RIKEN cDNA B230323A14 gene		2.75695	1.05676	3.5159	0.0477531
1174	chr5	117566578	117566977	400	*	Intron (ENSMUST00000180430.1/333050, intron 4 of 20)	5	117414000	117775003	361004	1	333050	ENSMUST00000180430.1	152578	ENSMUSG00000061578	Ksr2	kinase suppressor of ras 2		2.75636	1.05676	3.5152	0.0337023
1175	chr15	64933329	64933728	400	*	Intron (ENSMUST00000180105.1/ENSMUST00000180105.1, intron 2 of 2)	15	64697084	64922296	225213	2	11514	ENSMUST00000228014.1	-11033	ENSMUSG00000022376	Adcy8	adenylate cyclase 8		2.75636	1.05676	3.5152	0.0344866
1176	chr10	102116733	102117132	400	*	Intron (ENSMUST00000179929.7/67569, intron 3 of 8)	10	102158858	102388376	229519	1	67569	ENSMUST00000138522.7	-41726	ENSMUSG00000019888	Mgat4c	MGAT4 family, member C		3.21995	1.21237	4.02839	0.00710181
1177	chr9	65849785	65850184	400	*	Intron (ENSMUST00000179395.7/56404, intron 14 of 14)	9	65839010	65853213	14204	2	56404	ENSMUST00000132380.1	3029	ENSMUSG00000032386	Trip4	thyroid hormone receptor interactor 4		2.74819	1.05676	3.50554	0.0309166
1178	chr12	102490928	102491327	400	*	Intron (ENSMUST00000179218.8/27277, intron 9 of 12)	12	102484457	102497582	13126	1	27277	ENSMUST00000222744.1	6471	ENSMUSG00000021192	Golga5	golgin A5		2.74759	1.05676	3.50483	0.0210124
1179	chrX	155038069	155038468	400	*	Intron (ENSMUST00000178950.1/17138, intron 1 of 2)	20	155027201	155033292	6092	2	17138	ENSMUST00000069477.7	-4777	ENSMUSG00000055746	Magea2	MAGE family member A2		2.747	1.05676	3.50413	0.0346712
1180	chr18	31682268	31682667	400	*	Intron (ENSMUST00000178164.7/269003, intron 14 of 21)	18	31635179	31647108	11930	1	269003	ENSMUST00000234772.1	47089	ENSMUSG00000024260	Sap130	Sin3A associated protein		2.747	1.05676	3.50413	0.0462506
1181	chr12	77316267	77316666	400	*	Intron (ENSMUST00000177595.8/53618, intron 3 of 12)	12	77388864	77475989	87126	1	53618	ENSMUST00000219299.1	-72198	ENSMUSG00000021065	Fut8	fucosyltransferase 8		2.747	1.05676	3.50413	0.048324
1182	chr19	21582098	21582497	400	*	Intron (ENSMUST00000177577.1/66206, intron 2 of 2)	19	21598814	21604319	5506	2	66206	ENSMUST00000177605.1	21822	ENSMUSG00000035171	1110059E24Rik	RIKEN cDNA 1110059E24 gene		3.19438	1.21237	3.99915	0.00839753
1183	chr15	64134397	64134796	400	*	Intron (ENSMUST00000177371.7/13196, intron 13 of 27)	15	64120091	64123806	3716	2	13196	ENSMUST00000177475.1	-10591	ENSMUSG00000022377	Asap1	ArfGAP with SH3 domain, ankyrin repeat and PH domain1		2.7299	1.05676	3.48388	0.0239673
1184	chr1	150766763	150767162	400	*	Intron (ENSMUST00000177268.1/ENSMUST00000177268.1, intron 1 of 1)	1	150563684	150583212	19529	2	545370	ENSMUST00000177036.1	-183551	ENSMUSG00000066842	Hmcn1	hemicentin 1		2.7299	1.05676	3.48388	0.0315897
1185	chr9	37045759	37046158	400	*	Intron (ENSMUST00000177218.7/208076, intron 1 of 10)	9	36892642	37083279	190638	2	208076	ENSMUST00000177080.7	37121	ENSMUSG00000035934	Pknox2	Pbx/knotted 1 homeobox 2		2.7299	1.05676	3.48388	0.0336736
1186	chr3	64790435	64790834	400	*	Intron (ENSMUST00000177146.1/319210, intron 1 of 8)	3	64685044	64770657	85614	2	319217	ENSMUST00000233255.1	-19778	ENSMUSG00000062200	Vmn2r7	vomeronasal 2, receptor 7		2.7299	1.05676	3.48388	0.0434601
1187	chr15	58063363	58063762	400	*	Intron (ENSMUST00000176935.7/75758, intron 2 of 3)	15	58048547	58076183	27637	2	22770	ENSMUST00000177504.8	12421	ENSMUSG00000022361	Zhx1	zinc fingers and homeoboxes 1		2.7293	1.05676	3.48316	0.0459513
1188	chr12	99495930	99496329	400	*	Intron (ENSMUST00000176928.2/71375, intron 1 of 2)	12	99387405	99450097	62693	2	71375	ENSMUST00000177287.1	-45833	ENSMUSG00000033713	Foxn3	forkhead box N3		3.18792	1.21237	3.99174	0.0108086
1189	chr14	115750901	115751300	400	*	Intron (ENSMUST00000176912.7/103978, intron 6 of 7)	14	115396551	115409552	13002	2	75088	ENSMUST00000176582.1	-341349	ENSMUSG00000093551	4930505G20Rik	RIKEN cDNA 4930505G20 gene		2.72098	1.05676	3.47328	0.0299895
1190	chr6	56936914	56937313	400	*	Intron (ENSMUST00000176838.1/ENSMUST00000176838.1, intron 4 of 4)	6	56882400	56923932	41533	2	107569	ENSMUST00000031793.7	-12982	ENSMUSG00000029780	Nt5c3	5'-nucleotidase, cytosolic III		2.72098	1.05676	3.47328	0.0391687
1191	chr19	26661115	26661514	400	*	Intron (ENSMUST00000176769.8/67155, intron 9 of 32)	19	26671098	26678577	7480	1	67155	ENSMUST00000176019.1	-9584	ENSMUSG00000024921	Smarca2	SWI/SNF related, matrix associated, actin dependent regulator of chromatin, subfamily a, member 2		2.72098	1.05676	3.47328	0.0496459
1192	chr14	18832173	18832572	400	*	Intron (ENSMUST00000176555.7/218793, intron 2 of 3)	14	18574041	18888297	314257	2	218793	ENSMUST00000175643.7	55725	ENSMUSG00000058317	Ube2e2	ubiquitin-conjugating enzyme E2E 2		3.18098	1.21237	3.9838	0.0153658
1193	chr2	45042014	45042413	400	*	Intron (ENSMUST00000176438.8/24136, intron 3 of 10)	2	45002681	45054241	51561	2	24136	ENSMUST00000201413.3	11828	ENSMUSG00000026872	Zeb2	zinc finger E-box binding homeobox 2		2.72037	1.05676	3.47256	0.0319575
1194	chr17	19369051	19369450	400	*	Intron (ENSMUST00000176107.2/665376, intron 1 of 5)	17	19361949	19401098	39150	1	665376	ENSMUST00000231989.1	7102	ENSMUSG00000090304	Vmn2r99	vomeronasal 2, receptor 99		3.1541	1.20423	3.95415	0.0131938
1195	chr17	85602739	85603138	400	*	Intron (ENSMUST00000175921.3/100043902, intron 1 of 1)	17	85613608	85625222	11615	1	20473	ENSMUST00000175898.3	-10470	ENSMUSG00000038805	Six3	sine oculis-related homeobox 3		3.1541	1.20423	3.95415	0.0166395
1196	chr13	9466980	9467379	400	*	Intron (ENSMUST00000174552.7/208440, intron 1 of 36)	13	9610806	9666861	56056	1	208440	ENSMUST00000222280.1	-143427	ENSMUSG00000048264	Dip2c	disco interacting protein 2 homolog C		2.71199	1.05676	3.46261	0.040356
1197	chr13	44765253	44765652	400	*	Intron (ENSMUST00000174068.7/16468, intron 2 of 3)	13	44734040	44874314	140275	1	16468	ENSMUST00000172581.1	31213	ENSMUSG00000038518	Jarid2	jumonji and AT-rich interaction domain containing 2		2.71138	1.05676	3.46189	0.0449531
1198	chr10	67103236	67103635	400	*	Intron (ENSMUST00000174062.7/108829, intron 1 of 2)	10	67009189	67096945	87757	2	28193	ENSMUST00000020023.8	-6291	ENSMUSG00000019873	Reep3	receptor accessory protein 3		2.71138	1.05676	3.46189	0.0461423
1199	chr6	111357740	111358139	400	*	Intron (ENSMUST00000174018.7/108073, intron 8 of 9)	6	111495715	111499933	4219	1	108073	ENSMUST00000173001.2	-137576	ENSMUSG00000056755	Grm7	glutamate receptor, metabotropic 7		2.73132	1.06578	3.48388	0.0400833
1200	chr6	111173196	111173595	400	*	Intron (ENSMUST00000174018.7/108073, intron 5 of 9)	6	111495715	111499933	4219	1	108073	ENSMUST00000173001.2	-322120	ENSMUSG00000056755	Grm7	glutamate receptor, metabotropic 7		3.16177	1.21237	3.96174	0.0120819
1201	chr3	125484369	125484768	400	*	Intron (ENSMUST00000173932.7/64580, intron 2 of 13)	3	125438714	125612408	173695	1	64580	ENSMUST00000144344.2	45655	ENSMUSG00000027971	Ndst4	N-deacetylase/N-sulfotransferase (heparin glucosaminyl) 4		2.70234	1.05676	3.45113	0.04265
1202	chr13	44903610	44904009	400	*	Intron (ENSMUST00000173704.7/16468, intron 8 of 18)	13	44922234	44947144	24911	2	94245	ENSMUST00000222321.1	43135	ENSMUSG00000057531	Dtnbp1	dystrobrevin binding protein 1		3.13315	1.20423	3.93006	0.0132244
1203	chr3	30117741	30118140	400	*	Intron (ENSMUST00000173495.7/14013, intron 1 of 15)	3	29951307	30140423	189117	2	14013	ENSMUST00000108271.9	22283	ENSMUSG00000027684	Mecom	MDS1 and EVI1 complex locus		3.15471	1.21237	3.95363	0.00948322
1204	chr3	30203547	30203946	400	*	Intron (ENSMUST00000173495.7/14013, intron 1 of 15)	3	29952567	30238162	285596	2	14013	ENSMUST00000173059.7	34216	ENSMUSG00000027684	Mecom	MDS1 and EVI1 complex locus		2.69386	1.05676	3.44103	0.0419906
1205	chr18	10393583	10393982	400	*	Intron (ENSMUST00000173356.7/381157, intron 1 of 8)	18	10458225	10538289	80065	1	381157	ENSMUST00000172532.7	-64243	ENSMUSG00000042942	Greb1l	growth regulation by estrogen in breast cancer-like		2.69386	1.05676	3.44103	0.0441143
1206	chr18	10439350	10439749	400	*	Intron (ENSMUST00000173356.7/381157, intron 1 of 8)	18	10458225	10538289	80065	1	381157	ENSMUST00000172532.7	-18476	ENSMUSG00000042942	Greb1l	growth regulation by estrogen in breast cancer-like		2.69386	1.05676	3.44103	0.0465895
1207	chr1	39269696	39270095	400	*	Intron (ENSMUST00000173050.7/18143, intron 2 of 2)	1	39341555	39345466	3912	1	18143	ENSMUST00000172825.1	-71460	ENSMUSG00000026077	Npas2	neuronal PAS domain protein 2		2.69324	1.05676	3.44029	0.0287703
1208	chr11	12395363	12395762	400	*	Intron (ENSMUST00000172919.7/12808, intron 1 of 7)	11	12236678	12412144	175467	2	12808	ENSMUST00000174874.7	16382	ENSMUSG00000020173	Cobl	cordon-bleu WH2 repeat		2.69262	1.05676	3.43956	0.0430545
1209	chr3	29994023	29994422	400	*	Intron (ENSMUST00000172694.7/14013, intron 3 of 14)	3	29952716	29997663	44948	2	14013	ENSMUST00000174413.7	3241	ENSMUSG00000027684	Mecom	MDS1 and EVI1 complex locus		3.11917	1.20423	3.91395	0.0182805
1210	chr17	18091279	18091678	400	*	Intron (ENSMUST00000172359.2/665210, intron 1 of 5)	17	18085016	18136768	51753	1	665210	ENSMUST00000172359.2	6263	ENSMUSG00000091206	Vmn2r91	vomeronasal 2, receptor 91		2.6847	1.05676	3.43011	0.0365136
1211	chr6	12696543	12696942	400	*	Intron (ENSMUST00000172356.7/330267, intron 1 of 27)	6	12311610	12749253	437644	2	330267	ENSMUST00000172356.7	52311	ENSMUSG00000032625	Thsd7a	thrombospondin, type I, domain containing 7A		2.68408	1.05676	3.42937	0.0285419
1212	chr6	36394231	36394630	400	*	Intron (ENSMUST00000172278.7/243764, intron 2 of 2)	6	36387381	36390191	2811	2	319472	ENSMUST00000160156.1	-4040	ENSMUSG00000073154	9330158H04Rik	RIKEN cDNA 9330158H04 gene		2.68408	1.05676	3.42937	0.0360942
1213	chr15	81382478	81382877	400	*	Intron (ENSMUST00000172107.7/70356, intron 5 of 11)	15	81377763	81399383	21621	2	70356	ENSMUST00000165582.1	16506	ENSMUSG00000022403	St13	suppression of tumorigenicity 13		2.68408	1.05676	3.42937	0.0362094
1214	chr14	23479376	23479775	400	*	Intron (ENSMUST00000172099.8/16531, intron 13 of 27)	14	23524862	23543286	18425	2	16531	ENSMUST00000223847.1	63511	ENSMUSG00000063142	Kcnma1	potassium large conductance calcium-activated channel, subfamily M, alpha member 1		2.68408	1.05676	3.42937	0.0447011
1215	chr19	37993778	37994177	400	*	Intron (ENSMUST00000172095.2/226101, intron 5 of 52)	19	37899524	37967126	67603	2	226101	ENSMUST00000225159.1	-26652	ENSMUSG00000048612	Myof	myoferlin		3.55526	1.35283	4.38935	0.00175875
1216	chr9	121162719	121163118	400	*	Intron (ENSMUST00000171923.7/209012, intron 22 of 36)	9	121160376	121193057	32682	2	209012	ENSMUST00000164969.1	29939	ENSMUSG00000040936	Ulk4	unc-51-like kinase 4		3.11328	1.20423	3.90716	0.0159548
1217	chr1	11528645	11529044	400	*	Intron (ENSMUST00000171690.8/320492, intron 3 of 7)	1	11518671	11599993	81323	1	320492	ENSMUST00000141339.2	9974	ENSMUSG00000057715	A830018L16Rik	RIKEN cDNA A830018L16 gene		3.12794	1.21237	3.92282	0.00940515
1218	chr1	11435366	11435765	400	*	Intron (ENSMUST00000171690.8/320492, intron 1 of 7)	1	11414509	11975397	560889	1	320492	ENSMUST00000179089.7	20857	ENSMUSG00000057715	A830018L16Rik	RIKEN cDNA A830018L16 gene		2.67424	1.05676	3.41762	0.0403112
1219	chr15	66996136	66996535	400	*	Intron (ENSMUST00000171591.1/ENSMUST00000171591.1, intron 1 of 1)	15	66946537	66969640	23104	2	17988	ENSMUST00000164070.1	-26496	ENSMUSG00000005125	Ndrg1	N-myc downstream regulated gene 1		2.66559	1.05676	3.40728	0.0420217
1220	chr15	66976445	66976844	400	*	Intron (ENSMUST00000171591.1/ENSMUST00000171591.1, intron 1 of 1)	15	66946537	66969640	23104	2	17988	ENSMUST00000164070.1	-6805	ENSMUSG00000005125	Ndrg1	N-myc downstream regulated gene 1		2.66559	1.05676	3.40728	0.0437484
1221	chr10	128425302	128425701	400	*	Intron (ENSMUST00000171342.2/67588, intron 2 of 7)	10	128415178	128439426	24249	1	67588	ENSMUST00000218371.1	10124	ENSMUSG00000025373	Rnf41	ring finger protein 41		2.66559	1.05676	3.40728	0.0474193
1222	chr12	79778711	79779110	400	*	Intron (ENSMUST00000171210.2/19363, intron 9 of 10)	12	79917019	79924733	7715	2	77290	ENSMUST00000218818.1	145623	ENSMUSG00000112765	9430078K24Rik	RIKEN cDNA 9430078K24 gene		2.66496	1.05676	3.40653	0.0311774
1223	chr12	79534864	79535263	400	*	Intron (ENSMUST00000171210.2/19363, intron 7 of 10)	12	79327353	79701856	374504	1	19363	ENSMUST00000221257.1	207511	ENSMUSG00000059060	Rad51b	RAD51 paralog B		2.68555	1.06578	3.42937	0.0251748
1224	chr13	102712232	102712631	400	*	Intron (ENSMUST00000170878.1/17079, intron 2 of 2)	13	102693611	102739504	45894	1	17079	ENSMUST00000172138.1	18621	ENSMUSG00000021624	Cd180	CD180 antigen		2.65626	1.05676	3.39611	0.0431974
1225	chr16	12188541	12188940	400	*	Intron (ENSMUST00000170672.8/72555, intron 2 of 4)	16	11984720	11995396	10677	1	72555	ENSMUST00000229804.1	203821	ENSMUSG00000022494	Shisa9	shisa family member 9		3.09974	1.21237	3.89026	0.0111544
1226	chr17	30772756	30773155	400	*	Intron (ENSMUST00000170651.1/13417, intron 66 of 92)	17	30779733	30792766	13034	1	13417	ENSMUST00000237094.1	-6578	ENSMUSG00000033826	Dnah8	dynein, axonemal, heavy chain 8		3.09974	1.21237	3.89026	0.0114771
1227	chr15	85866096	85866495	400	*	Intron (ENSMUST00000170629.2/29870, intron 5 of 11)	15	85859946	85876573	16628	1	29870	ENSMUST00000231074.1	6150	ENSMUSG00000022385	Gtse1	G two S phase expressed protein 1		2.64686	1.05676	3.38485	0.0429678
1228	chr1	139606554	139606953	400	*	Intron (ENSMUST00000170441.3/ENSMUST00000170441.3, intron 4 of 5)	1	139547053	139560272	13220	2	50702	ENSMUST00000023965.7	-46282	ENSMUSG00000057037	Cfhr1	complement factor H-related 1		3.08637	1.21237	3.87479	0.00765905
1229	chr8	46110647	46111046	400	*	Intron (ENSMUST00000170416.7/102141, intron 2 of 17)	8	46079842	46105189	25348	2	102141	ENSMUST00000150645.2	-5458	ENSMUSG00000038291	Snx25	sorting nexin 25		3.08637	1.21237	3.87479	0.0100919
1230	chr19	8708381	8708780	400	*	Intron (ENSMUST00000170157.7/17254, intron 8 of 9)	19	8707587	8712985	5399	2	17254	ENSMUST00000206598.1	4205	ENSMUSG00000010095	Slc3a2	solute carrier family 3 (activators of dibasic and neutral amino acid transport), member 2		3.0562	1.20423	3.84111	0.027126
1231	chr9	57800866	57801265	400	*	Intron (ENSMUST00000170133.7/ENSMUST00000170133.7, intron 1 of 3)	9	57792161	57796221	4061	2	56380	ENSMUST00000171949.1	-4645	ENSMUSG00000004661	Arid3b	AT-rich interaction domain 3B		3.07893	1.21237	3.86617	0.0153162
1232	chr3	146953414	146953813	400	*	Intron (ENSMUST00000170055.7/70892, intron 18 of 20)	3	146943920	146981920	38001	1	70892	ENSMUST00000197547.1	9494	ENSMUSG00000036745	Ttll7	tubulin tyrosine ligase-like family, member 7		3.04957	1.20423	3.83341	0.0112775
1233	chr15	92661397	92661796	400	*	Intron (ENSMUST00000169942.9/239618, intron 3 of 9)	15	92597126	92771819	174694	1	239618	ENSMUST00000035399.9	64271	ENSMUSG00000036218	Pdzrn4	PDZ domain containing RING finger 4		3.04957	1.20423	3.83341	0.022816
1234	chr17	3415830	3416229	400	*	Intron (ENSMUST00000169838.8/24001, intron 3 of 26)	17	3397230	3439434	42205	1	24001	ENSMUST00000226905.1	18600	ENSMUSG00000023800	Tiam2	T cell lymphoma invasion and metastasis 2		3.0724	1.21237	3.8586	0.010564
1235	chr17	3358664	3359063	400	*	Intron (ENSMUST00000169838.8/24001, intron 1 of 26)	17	3326573	3518979	192407	1	24001	ENSMUST00000169838.8	32091	ENSMUSG00000023800	Tiam2	T cell lymphoma invasion and metastasis 2		2.64772	1.06578	3.38409	0.0451568
1236	chr5	38753936	38754335	400	*	Intron (ENSMUST00000169819.4/27278, intron 8 of 18)	5	38674176	38684826	10651	2	100515	ENSMUST00000180214.7	-69110	ENSMUSG00000046572	Zfp518b	zinc finger protein 518B		2.61765	1.05676	3.34975	0.0391692
1237	chr1	74054708	74055107	400	*	Intron (ENSMUST00000169786.7/21961, intron 3 of 34)	1	74002316	74037157	34842	2	21961	ENSMUST00000190599.1	-17551	ENSMUSG00000055322	Tns1	tensin 1		2.61765	1.05676	3.34975	0.0434657
1238	chr15	98560475	98560874	400	*	Intron (ENSMUST00000169707.7/12455, intron 3 of 9)	15	98544567	98565139	20573	2	12455	ENSMUST00000164294.7	4265	ENSMUSG00000011960	Ccnt1	cyclin T1		2.61765	1.05676	3.34975	0.0495767
1239	chr4	151162217	151162616	400	*	Intron (ENSMUST00000169423.8/100072, intron 7 of 24)	4	151086039	151139584	53546	2	100072	ENSMUST00000143434.1	-22633	ENSMUSG00000014592	Camta1	calmodulin binding transcription activator 1		2.617	1.05676	3.34897	0.0456312
1240	chr19	41616234	41616633	400	*	Intron (ENSMUST00000169141.7/20562, intron 26 of 35)	19	41604369	41608530	4162	2	20562	ENSMUST00000169416.1	-7704	ENSMUSG00000025020	Slit1	slit guidance ligand 1		3.05022	1.21237	3.83285	0.0231031
1241	chr13	77359408	77359807	400	*	Intron (ENSMUST00000168779.2/72371, intron 19 of 19)	13	77193034	77261969	68936	1	72371	ENSMUST00000225760.1	166374	ENSMUSG00000071252	2210408I21Rik	RIKEN cDNA 2210408I21 gene		2.60799	1.05676	3.33812	0.0304952
1242	chr12	3084805	3085204	400	*	Intron (ENSMUST00000168738.1/ENSMUST00000168738.1, intron 2 of 4)	12	3235504	3241410	5907	1	74173	ENSMUST00000178074.7	-150300	NA	Rab10os	RAB10, member RAS oncogene family, opposite strand		2.60734	1.05676	3.33733	0.0496393
1243	chr3	30956579	30956978	400	*	Intron (ENSMUST00000168645.7/241915, intron 4 of 14)	3	30958387	30965935	7549	2	241915	ENSMUST00000150939.2	8957	ENSMUSG00000037652	Phc3	polyhomeotic 3		3.04356	1.21237	3.8251	0.0219434
1244	chr8	28688466	28688865	400	*	Intron (ENSMUST00000168630.3/210801, intron 14 of 17)	8	28652425	29219427	567003	2	210801	ENSMUST00000209401.1	530562	ENSMUSG00000063626	Unc5d	unc-5 netrin receptor D		3.02026	1.20423	3.79931	0.0235916
1245	chr8	29059463	29059862	400	*	Intron (ENSMUST00000168630.3/210801, intron 1 of 17)	8	28652425	29219427	567003	2	210801	ENSMUST00000209401.1	159565	ENSMUSG00000063626	Unc5d	unc-5 netrin receptor D		2.62876	1.06578	3.36129	0.0489327
1246	chr11	105651947	105652346	400	*	Intron (ENSMUST00000168598.7/77097, intron 2 of 4)	11	105673422	105776897	103476	1	77097	ENSMUST00000207807.1	-21076	ENSMUSG00000053580	Tanc2	tetratricopeptide repeat, ankyrin repeat and coiled-coil containing 2		3.03589	1.21237	3.81618	0.0109348
1247	chr1	139106821	139107220	400	*	Intron (ENSMUST00000168527.7/329260, intron 13 of 21)	1	139121755	139174094	52340	1	329260	ENSMUST00000200295.4	-14535	ENSMUSG00000056268	Dennd1b	DENN domain containing 1B		3.03541	1.21237	3.81561	0.0157988
1248	chr1	52092483	52092882	400	*	Intron (ENSMUST00000168302.7/20849, intron 15 of 24)	1	52105449	52107188	1740	1	20849	ENSMUST00000187554.1	-12567	ENSMUSG00000062939	Stat4	signal transducer and activator of transcription 4		3.03541	1.21237	3.81561	0.0238547
1249	chr1	87036206	87036605	400	*	Intron (ENSMUST00000168237.7/208718, intron 15 of 21)	1	87088780	87089805	1026	2	11650	ENSMUST00000190082.1	53200	ENSMUSG00000026246	Alppl2	alkaline phosphatase, placental-like 2		2.61918	1.06578	3.34975	0.0479995
1250	chr1	87023206	87023605	400	*	Intron (ENSMUST00000168237.7/208718, intron 15 of 21)	1	87088780	87089805	1026	2	11650	ENSMUST00000190082.1	66200	ENSMUSG00000026246	Alppl2	alkaline phosphatase, placental-like 2		3.00564	1.20423	3.78225	0.0192343
1251	chr5	16000863	16001262	400	*	Intron (ENSMUST00000167946.8/12293, intron 1 of 38)	5	16025714	16268604	242891	1	12293	ENSMUST00000200270.1	-24452	ENSMUSG00000040118	Cacna2d1	calcium channel, voltage-dependent, alpha2/delta subunit 1		3.00514	1.20423	3.78167	0.0229259
1252	chr13	110118389	110118788	400	*	Intron (ENSMUST00000167824.2/67295, intron 3 of 4)	13	110054187	110280150	225964	2	67295	ENSMUST00000167824.2	161362	ENSMUSG00000021700	Rab3c	RAB3C, member RAS oncogene family		3.4279	1.35283	4.24567	0.00517836
1253	chr12	88975086	88975485	400	*	Intron (ENSMUST00000167734.7/18191, intron 4 of 7)	12	88953399	90333060	1379662	1	18191	ENSMUST00000057634.13	21687	ENSMUSG00000066392	Nrxn3	neurexin III		2.58849	1.05676	3.31458	0.0334726
1254	chr12	88866920	88867319	400	*	Intron (ENSMUST00000167734.7/18191, intron 4 of 7)	12	88795439	88853243	57805	1	18191	ENSMUST00000164072.1	71481	ENSMUSG00000066392	Nrxn3	neurexin III		2.58849	1.05676	3.31458	0.0492993
1255	chr12	88777920	88778319	400	*	Intron (ENSMUST00000167734.7/18191, intron 1 of 7)	12	88794504	90334935	1540432	1	18191	ENSMUST00000163134.7	-16185	ENSMUSG00000066392	Nrxn3	neurexin III		2.58783	1.05676	3.31377	0.0403043
1256	chr10	44502159	44502558	400	*	Intron (ENSMUST00000167340.1/12142, intron 1 of 3)	10	44446717	44528501	81785	2	12142	ENSMUST00000167340.1	25943	ENSMUSG00000038151	Prdm1	PR domain containing 1, with ZNF domain		2.99827	1.20423	3.77364	0.025301
1257	chr3	72910929	72911328	400	*	Intron (ENSMUST00000167334.7/69983, intron 37 of 47)	3	72888560	72966866	78307	2	69983	ENSMUST00000094190.4	55538	ENSMUSG00000027790	Sis	sucrase isomaltase		2.99777	1.20423	3.77306	0.0300629
1258	chr14	31603778	31604177	400	*	Intron (ENSMUST00000167175.7/56794, intron 14 of 15)	14	31607969	31610334	2366	2	56794	ENSMUST00000139501.1	6157	ENSMUSG00000021884	Hacl1	2-hydroxyacyl-CoA lyase 1		2.99727	1.20423	3.77247	0.0249404
1259	chr14	38973377	38973776	400	*	Intron (ENSMUST00000166968.8/18183, intron 2 of 9)	14	38898302	38958794	60493	1	75170	ENSMUST00000177141.1	75075	ENSMUSG00000093528	Nrg3os	neuregulin 3, opposite strand		3.39371	1.34544	4.20783	0.00810573
1260	chr14	38719488	38719887	400	*	Intron (ENSMUST00000166968.8/18183, intron 2 of 9)	14	38898302	38958794	60493	1	75170	ENSMUST00000177141.1	-178415	ENSMUSG00000093528	Nrg3os	neuregulin 3, opposite strand		2.99036	1.20423	3.76439	0.0189611
1261	chr14	39040147	39040546	400	*	Intron (ENSMUST00000166968.8/18183, intron 1 of 9)	14	38898302	38958794	60493	1	75170	ENSMUST00000177141.1	141845	ENSMUSG00000093528	Nrg3os	neuregulin 3, opposite strand		2.99036	1.20423	3.76439	0.0280414
1262	chr18	76870900	76871299	400	*	Intron (ENSMUST00000166956.1/664805, intron 4 of 8)	18	76856405	76900342	43938	1	664805	ENSMUST00000166956.1	14495	ENSMUSG00000091519	Skor2	SKI family transcriptional corepressor 2		2.98985	1.20423	3.76381	0.0245757
1263	chr15	18961988	18962387	400	*	Intron (ENSMUST00000166873.8/320873, intron 2 of 11)	15	19006980	19014236	7257	1	320873	ENSMUST00000176409.1	-44593	ENSMUSG00000022321	Cdh10	cadherin 10		2.57798	1.05676	3.30185	0.0460556
1264	chr18	61859233	61859632	400	*	Intron (ENSMUST00000166783.2/319713, intron 3 of 23)	18	61799392	61911823	112432	2	319713	ENSMUST00000166783.2	52191	ENSMUSG00000032735	Ablim3	actin binding LIM protein family, member 3		2.57798	1.05676	3.30185	0.0460556
1265	chr13	103299878	103300277	400	*	Intron (ENSMUST00000166726.7/328329, intron 1 of 26)	13	102732486	103334192	601707	2	328329	ENSMUST00000166726.7	33915	ENSMUSG00000034751	Mast4	microtubule associated serine/threonine kinase family member 4		2.57798	1.05676	3.30185	0.0472817
1266	chr10	28383918	28384317	400	*	Intron (ENSMUST00000166468.1/19272, intron 7 of 31)	10	28560151	28565436	5286	1	19272	ENSMUST00000219621.1	-175834	ENSMUSG00000019889	Ptprk	protein tyrosine phosphatase receptor type K		2.98291	1.20423	3.75568	0.0481862
1267	chr10	28253419	28253818	400	*	Intron (ENSMUST00000166468.1/19272, intron 2 of 31)	10	28075010	28264673	189664	1	19272	ENSMUST00000219761.1	178409	ENSMUSG00000019889	Ptprk	protein tyrosine phosphatase receptor type K		2.9824	1.20423	3.75509	0.037819
1268	chr10	28109770	28110169	400	*	Intron (ENSMUST00000166468.1/19272, intron 1 of 31)	10	28075010	28264673	189664	1	19272	ENSMUST00000219761.1	34760	ENSMUSG00000019889	Ptprk	protein tyrosine phosphatase receptor type K		3.38243	1.34544	4.195	0.0069693
1269	chr6	23466000	23466399	400	*	Intron (ENSMUST00000166458.8/320405, intron 9 of 29)	6	23262843	23355919	93077	2	320405	ENSMUST00000156986.7	-110081	ENSMUSG00000017978	Cadps2	Ca2+-dependent activator protein for secretion 2		3.37637	1.34544	4.1881	0.00457973
1270	chr6	23554259	23554658	400	*	Intron (ENSMUST00000166458.8/320405, intron 7 of 29)	6	23263508	23587424	323917	2	320405	ENSMUST00000125350.7	32766	ENSMUSG00000017978	Cadps2	Ca2+-dependent activator protein for secretion 2		2.99844	1.21237	3.77247	0.0192714
1271	chr6	23629418	23629817	400	*	Intron (ENSMUST00000166458.8/320405, intron 3 of 29)	6	23648869	23650305	1437	2	386611	ENSMUST00000063548.3	20488	ENSMUSG00000051956	Rnf133	ring finger protein 133		2.9684	1.20423	3.73869	0.0314572
1272	chr6	23334342	23334741	400	*	Intron (ENSMUST00000166458.8/320405, intron 20 of 29)	6	23263513	23314169	50657	2	320405	ENSMUST00000152131.1	-20173	ENSMUSG00000017978	Cadps2	Ca2+-dependent activator protein for secretion 2		2.55738	1.05676	3.27688	0.0453427
1273	chr6	23736854	23737253	400	*	Intron (ENSMUST00000166458.8/320405, intron 2 of 29)	6	23653898	23655136	1239	2	71300	ENSMUST00000104979.1	-81718	ENSMUSG00000078179	Rnf148	ring finger protein 148		2.98359	1.21237	3.75509	0.0151213
1274	chr15	56775770	56776169	400	*	Intron (ENSMUST00000166290.1/594843, intron 2 of 2)	15	56665627	56694539	28913	2	15117	ENSMUST00000050544.7	-81231	ENSMUSG00000022367	Has2	hyaluronan synthase 2		2.96033	1.20423	3.72921	0.0253838
1275	chr10	59791028	59791427	400	*	Intron (ENSMUST00000165563.7/216001, intron 8 of 11)	10	59799199	59800254	1056	2	102640356	ENSMUST00000168284.1	8827	ENSMUSG00000091184	Gm17059	predicted gene 17059		2.95981	1.20423	3.72861	0.0460658
1276	chr15	84931028	84931427	400	*	Intron (ENSMUST00000165443.3/18141, intron 3 of 7)	15	84923449	84940007	16559	1	18141	ENSMUST00000230411.1	7579	ENSMUSG00000016619	Nup50	nucleoporin 50		2.9756	1.21237	3.74572	0.0405946
1277	chr16	33454067	33454466	400	*	Intron (ENSMUST00000165418.8/22661, intron 4 of 8)	16	33400445	33498643	98199	1	22661	ENSMUST00000089677.6	53622	ENSMUSG00000022811	Zfp148	zinc finger protein 148		2.9522	1.20423	3.71967	0.0499985
1278	chr2	158524436	158524835	400	*	Intron (ENSMUST00000165398.1/545481, intron 1 of 14)	2	158512796	158550762	37967	1	545481	ENSMUST00000099133.9	11640	ENSMUSG00000074625	Arhgap40	Rho GTPase activating protein 40		2.96858	1.21237	3.73749	0.0225061
1279	chr10	107785996	107786395	400	*	Intron (ENSMUST00000165341.4/628870, intron 42 of 57)	10	107517049	107720051	203003	2	237523	ENSMUST00000050702.8	-65945	ENSMUSG00000035916	Ptprq	protein tyrosine phosphatase receptor type Q		3.33523	1.34544	4.14112	0.00458204
1280	chr15	50757995	50758394	400	*	Intron (ENSMUST00000165201.8/83925, intron 4 of 5)	15	50819499	50827521	8023	2	83925	ENSMUST00000183421.1	69127	ENSMUSG00000038679	Trps1	transcriptional repressor GATA binding 1		2.93634	1.20423	3.70102	0.037716
1281	chr7	75194221	75194620	400	*	Intron (ENSMUST00000165175.7/64176, intron 2 of 12)	7	75116333	75220019	103687	2	64176	ENSMUST00000206344.1	25399	ENSMUSG00000053025	Sv2b	synaptic vesicle glycoprotein 2b		2.95394	1.21237	3.72028	0.0198344
1282	chr5	3419714	3420113	400	*	Intron (ENSMUST00000165117.7/12571, intron 3 of 7)	5	3344312	3522225	177914	1	12571	ENSMUST00000042410.4	75402	ENSMUSG00000040274	Cdk6	cyclin dependent kinase 6		2.9529	1.21237	3.71907	0.0364949
1283	chr9	119406372	119406771	400	*	Intron (ENSMUST00000165044.2/11481, intron 1 of 9)	9	119402444	119434995	32552	1	11481	ENSMUST00000215746.1	3928	ENSMUSG00000061393	Acvr2b	activin receptor IIB		2.52698	1.05676	3.23986	0.0473579
1284	chr7	110559820	110560219	400	*	Intron (ENSMUST00000164759.7/319934, intron 2 of 39)	7	110309398	110614761	305364	2	319934	ENSMUST00000166020.7	54542	ENSMUSG00000038371	Sbf2	SET binding factor 2		3.31284	1.34544	4.11548	0.0114617
1285	chr19	36000027	36000426	400	*	Intron (ENSMUST00000164639.7/15566, intron 1 of 2)	19	35958734	36057340	98607	2	15566	ENSMUST00000164639.7	56914	ENSMUSG00000024798	Htr7	5-hydroxytryptamine (serotonin) receptor 7		2.92136	1.20423	3.68337	0.0274077
1286	chr3	100011324	100011723	400	*	Intron (ENSMUST00000164539.1/74362, intron 8 of 48)	3	100022570	100027664	5095	1	74362	ENSMUST00000152586.1	-10847	ENSMUSG00000027867	Spag17	sperm associated antigen 17		2.92136	1.20423	3.68337	0.0340244
1287	chr3	100050008	100050407	400	*	Intron (ENSMUST00000164539.1/74362, intron 19 of 48)	3	100027608	100038951	11344	1	74362	ENSMUST00000143050.1	22400	ENSMUSG00000027867	Spag17	sperm associated antigen 17		2.92084	1.20423	3.68275	0.0299789
1288	chr6	98290695	98291094	400	*	Intron (ENSMUST00000164491.2/330390, intron 2 of 3)	6	98341463	98342659	1197	2	330390	ENSMUST00000204914.1	51565	ENSMUSG00000090667	Mdfic2	MyoD family inhibitor domain containing 2		2.93757	1.21237	3.70102	0.0238471
1289	chr12	81516067	81516466	400	*	Intron (ENSMUST00000164386.7/105940408, intron 1 of 5)	12	81504121	81511430	7310	2	24071	ENSMUST00000114201.2	-4637	ENSMUSG00000090935	Synj2bp	synaptojanin 2 binding protein		2.93037	1.21237	3.69253	0.0210057
1290	chr17	75495409	75495808	400	*	Intron (ENSMUST00000164192.8/240168, intron 3 of 16)	17	75491104	75496417	5314	1	240168	ENSMUST00000234011.1	4305	ENSMUSG00000071042	Rasgrp3	RAS, guanyl releasing protein 3		2.92985	1.21237	3.69191	0.0141408
1291	chr7	114380761	114381160	400	*	Intron (ENSMUST00000163996.1/71045, intron 1 of 3)	7	114354640	114415021	60382	2	71045	ENSMUST00000124673.1	33861	ENSMUSG00000087475	4933406I18Rik	RIKEN cDNA 4933406I18 gene		2.92985	1.21237	3.69191	0.0172322
1292	chr14	73282115	73282514	400	*	Intron (ENSMUST00000163932.1/ENSMUST00000163932.1, intron 1 of 1)	14	73262400	73264321	1922	2	19645	ENSMUST00000169002.1	-17794	ENSMUSG00000022105	Rb1	RB transcriptional corepressor 1		2.9226	1.21237	3.68337	0.0173819
1293	chr19	58976716	58977115	400	*	Intron (ENSMUST00000163821.2/71653, intron 14 of 14)	19	58955456	58970933	15478	1	226265	ENSMUST00000201123.1	21260	ENSMUSG00000048029	Eno4	enolase 4		2.92155	1.21237	3.68212	0.0431815
1294	chr6	60753322	60753721	400	*	Intron (ENSMUST00000163779.7/20617, intron 4 of 5)	6	60808679	60827556	18878	2	20617	ENSMUST00000204586.2	73835	ENSMUSG00000025889	Snca	synuclein, alpha		2.89672	1.20423	3.65426	0.0322388
1295	chr15	8124979	8125378	400	*	Intron (ENSMUST00000163765.2/170762, intron 12 of 34)	15	8130098	8134934	4837	1	170762	ENSMUST00000229466.1	-4720	ENSMUSG00000022142	Nup155	nucleoporin 155		2.89672	1.20423	3.65426	0.0380812
1296	chr15	81422926	81423325	400	*	Intron (ENSMUST00000163754.8/321003, intron 2 of 9)	15	81406926	81408299	1374	2	57755	ENSMUST00000057236.4	-14627	ENSMUSG00000047108	Dnajb7	DnaJ heat shock protein family (Hsp40) member B7		3.63792	1.47405	4.46723	0.000955717
1297	chr9	123725809	123726208	400	*	Intron (ENSMUST00000163559.7/12769, intron 1 of 2)	9	123712158	123717697	5540	2	93730	ENSMUST00000214521.1	-8112	ENSMUSG00000025245	Lztfl1	leucine zipper transcription factor-like 1		2.90695	1.21237	3.66487	0.0257398
1298	chr15	34394662	34395061	400	*	Intron (ENSMUST00000163455.8/17181, intron 6 of 18)	15	34349051	34357872	8822	2	77358	ENSMUST00000227772.1	-36790	ENSMUSG00000094447	9430069I07Rik	RIKEN cDNA 9430069I07 gene		2.90641	1.21237	3.66424	0.0272211
1299	chr15	22621884	22622283	400	*	Intron (ENSMUST00000163361.7/320865, intron 1 of 6)	15	22549022	23400567	851546	1	320865	ENSMUST00000163361.7	72862	ENSMUSG00000040420	Cdh18	cadherin 18		2.90641	1.21237	3.66424	0.0312993
1300	chr13	77776156	77776555	400	*	Intron (ENSMUST00000163257.8/68675, intron 4 of 10)	13	77708784	77762091	53308	1	68675	ENSMUST00000224013.1	67372	ENSMUSG00000064138	Arb2a	ARB2 cotranscriptional regulator A		2.90588	1.21237	3.66361	0.0330982
1301	chr13	77753636	77754035	400	*	Intron (ENSMUST00000163257.8/68675, intron 2 of 10)	13	77708784	77762091	53308	1	68675	ENSMUST00000224013.1	44852	ENSMUSG00000064138	Arb2a	ARB2 cotranscriptional regulator A		2.88186	1.20423	3.63666	0.0494892
1302	chr13	78042881	78043280	400	*	Intron (ENSMUST00000163257.8/68675, intron 10 of 10)	13	78024902	78026295	1394	1	75507	ENSMUST00000175955.3	17979	ENSMUSG00000093668	Pou5f2	POU domain class 5, transcription factor 2		2.88077	1.20423	3.63538	0.0371073
1303	chr13	78028874	78029273	400	*	Intron (ENSMUST00000163257.8/68675, intron 10 of 10)	13	78024902	78026295	1394	1	75507	ENSMUST00000175955.3	3972	ENSMUSG00000093668	Pou5f2	POU domain class 5, transcription factor 2		2.89798	1.21237	3.65426	0.0376667
1304	chr13	77727401	77727800	400	*	Intron (ENSMUST00000163257.8/68675, intron 1 of 10)	13	77708784	77762091	53308	1	68675	ENSMUST00000224013.1	18617	ENSMUSG00000064138	Arb2a	ARB2 cotranscriptional regulator A		2.87274	1.20423	3.62585	0.0444366
1305	chr15	85366139	85366538	400	*	Intron (ENSMUST00000163242.2/54138, intron 3 of 11)	15	85336245	85463212	126968	1	54138	ENSMUST00000163242.2	29894	ENSMUSG00000016541	Atxn10	ataxin 10		3.27565	1.35283	4.07164	0.00981118
1306	chr10	122828089	122828488	400	*	Intron (ENSMUST00000162853.7/319468, intron 4 of 5)	10	122811447	122886293	74847	1	319468	ENSMUST00000161371.1	16642	ENSMUSG00000034613	Ppm1h	protein phosphatase 1H (PP2C domain containing)		2.89058	1.21237	3.64549	0.0239894
1307	chr1	65019618	65020017	400	*	Intron (ENSMUST00000162800.7/70861, intron 5 of 8)	1	65014470	65016543	2074	2	70861	ENSMUST00000159896.1	-3075	ENSMUSG00000025955	Akr1cl	aldo-keto reductase family 1, member C-like		3.25007	1.34544	4.04327	0.00946615
1308	chr4	96232359	96232758	400	*	Intron (ENSMUST00000162514.2/ENSMUST00000162514.2, intron 1 of 8)	4	96099318	96141152	41835	2	242546	ENSMUST00000121694.2	-91207	ENSMUSG00000081225	Cyp2j12	cytochrome P450, family 2, subfamily j, polypeptide 12		2.8652	1.20423	3.6169	0.0366934
1309	chr5	114086105	114086504	400	*	Intron (ENSMUST00000162506.1/ENSMUST00000162506.1, intron 1 of 2)	5	114054534	114091367	36834	2	68666	ENSMUST00000150106.1	4863	ENSMUSG00000042078	Svop	SV2 related protein		2.86465	1.20423	3.61625	0.0344679
1310	chr5	146300728	146301127	400	*	Intron (ENSMUST00000162494.7/264064, intron 11 of 11)	5	146296365	146299512	3148	1	264064	ENSMUST00000160924.1	4363	ENSMUSG00000029635	Cdk8	cyclin dependent kinase 8		2.88205	1.21237	3.63538	0.0427239
1311	chr9	10029709	10030108	400	*	Intron (ENSMUST00000162484.7/244682, intron 4 of 20)	9	9894431	9894521	91	1	102466147	ENSMUST00000183808.1	135278	ENSMUSG00000098408	Mir6237	microRNA 6237		2.88205	1.21237	3.63538	0.0436073
1312	chr13	95064958	95065357	400	*	Intron (ENSMUST00000162412.7/218461, intron 8 of 19)	13	95043468	95053018	9551	2	218461	ENSMUST00000160412.1	-11940	ENSMUSG00000021684	Pde8b	phosphodiesterase 8B		2.85652	1.20423	3.60659	0.0439398
1313	chr5	66590582	66590981	400	*	Intron (ENSMUST00000162366.7/11787, intron 1 of 15)	5	66451982	66618640	166659	2	11787	ENSMUST00000162382.7	27659	ENSMUSG00000029207	Apbb2	amyloid beta precursor protein binding family B member 2		2.85597	1.20423	3.60593	0.0439945
1314	chr14	10943840	10944239	400	*	Intron (ENSMUST00000162278.7/14198, intron 2 of 8)	14	9763680	11125179	1361500	2	14198	ENSMUST00000161179.1	180940	ENSMUSG00000060579	Fhit	fragile histidine triad gene		2.87402	1.21237	3.62585	0.0209873
1315	chr15	68245666	68246065	400	*	Intron (ENSMUST00000162054.8/380993, intron 1 of 15)	15	68084321	68258787	174467	2	380993	ENSMUST00000162173.7	12722	ENSMUSG00000022335	Zfat	zinc finger and AT hook domain containing		2.87402	1.21237	3.62585	0.0225677
1316	chr3	67338446	67338845	400	*	Intron (ENSMUST00000162036.7/66880, intron 7 of 9)	3	67374097	67399998	25902	1	17349	ENSMUST00000077916.11	-35252	ENSMUSG00000048416	Mlf1	myeloid leukemia factor 1		3.2519	1.35283	4.04424	0.00597634
1317	chr19	28424549	28424948	400	*	Intron (ENSMUST00000162022.7/226075, intron 4 of 10)	19	28262347	28326006	63660	2	226075	ENSMUST00000159520.7	-98543	ENSMUSG00000052942	Glis3	GLIS family zinc finger 3		2.84779	1.20423	3.5962	0.0455099
1318	chr19	28670960	28671359	400	*	Intron (ENSMUST00000162022.7/226075, intron 1 of 10)	19	28531847	28666685	134839	2	226075	ENSMUST00000159178.1	-4275	ENSMUSG00000052942	Glis3	GLIS family zinc finger 3		2.86649	1.21237	3.6169	0.0361718
1319	chr1	126041697	126042096	400	*	Intron (ENSMUST00000161954.7/210356, intron 8 of 14)	1	126027877	126035125	7249	2	210356	ENSMUST00000159934.1	-6572	ENSMUSG00000049690	Nckap5	NCK-associated protein 5		3.2386	1.35283	4.02888	0.00729526
1320	chr1	126139014	126139413	400	*	Intron (ENSMUST00000161954.7/210356, intron 5 of 14)	1	126027877	126035125	7249	2	210356	ENSMUST00000159934.1	-103889	ENSMUSG00000049690	Nckap5	NCK-associated protein 5		2.83957	1.20423	3.5864	0.0454846
1321	chr5	145185792	145186191	400	*	Intron (ENSMUST00000161741.7/57423, intron 2 of 3)	5	145184386	145191511	7126	2	57423	ENSMUST00000161845.1	5320	ENSMUSG00000038690	Atp5mf	ATP synthase membrane subunit f		2.85837	1.21237	3.60724	0.0263806
1322	chr1	58533896	58534295	400	*	Intron (ENSMUST00000161600.7/213056, intron 11 of 11)	1	58462771	58505109	42339	2	18393	ENSMUST00000027198.11	-28787	ENSMUSG00000026037	Orc2	origin recognition complex, subunit 2		2.85782	1.21237	3.60659	0.0428921
1323	chr1	3468755	3469154	400	*	Intron (ENSMUST00000161581.1/ENSMUST00000161581.1, intron 1 of 1)	1	3214482	3671498	457017	2	497097	ENSMUST00000070533.4	202344	ENSMUSG00000051951	Xkr4	X-linked Kx blood group related 4		2.85727	1.21237	3.60593	0.0354771
1324	chr6	104503229	104503628	400	*	Intron (ENSMUST00000161446.1/53870, intron 1 of 2)	6	104493248	104863401	370154	1	53870	ENSMUST00000162872.1	9981	ENSMUSG00000030092	Cntn6	contactin 6		3.23276	1.35283	4.02212	0.00750007
1325	chr5	22198678	22199077	400	*	Intron (ENSMUST00000161356.7/19699, intron 3 of 64)	5	22060313	22134669	74357	2	19699	ENSMUST00000162876.1	-64009	ENSMUSG00000042453	Reln	reelin		3.21192	1.34544	3.99915	0.010114
1326	chr5	21994570	21994969	400	*	Intron (ENSMUST00000161356.7/19699, intron 28 of 64)	5	21976038	22010264	34227	2	19699	ENSMUST00000161353.1	15295	ENSMUSG00000042453	Reln	reelin		3.22604	1.35283	4.01434	0.00459212
1327	chr14	9849225	9849624	400	*	Intron (ENSMUST00000161302.7/14198, intron 4 of 6)	14	9884195	9886768	2574	1	100042415	ENSMUST00000224435.1	-34571	ENSMUSG00000121680	Mnd1-ps	Mnd1 retrotransposed pseudogene		3.20553	1.34544	3.99174	0.00899297
1328	chr14	10119625	10120024	400	*	Intron (ENSMUST00000161302.7/14198, intron 2 of 6)	14	9886026	9886629	604	1	100042415	ENSMUST00000162462.1	233599	ENSMUSG00000121680	Mnd1-ps	Mnd1 retrotransposed pseudogene		3.2051	1.34544	3.99124	0.0189817
1329	chr5	131773540	131773939	400	*	Intron (ENSMUST00000161226.8/319974, intron 4 of 18)	5	131880269	131883768	3500	1	75369	ENSMUST00000198640.1	-106330	ENSMUSG00000105773	4930563F08Rik	RIKEN cDNA 4930563F08 gene		2.82298	1.20423	3.56661	0.0286731
1330	chr5	132470907	132471306	400	*	Intron (ENSMUST00000161226.8/319974, intron 1 of 18)	5	132030990	132449360	418371	2	319974	ENSMUST00000160135.3	-21547	ENSMUSG00000029673	Auts2	autism susceptibility candidate 2		2.82298	1.20423	3.56661	0.0329959
1331	chr5	132497232	132497631	400	*	Intron (ENSMUST00000161226.8/319974, intron 1 of 18)	5	131439416	132541871	1102456	2	319974	ENSMUST00000182974.7	44240	ENSMUSG00000029673	Auts2	autism susceptibility candidate 2		2.82241	1.20423	3.56593	0.0395798
1332	chr17	12794976	12795375	400	*	Intron (ENSMUST00000160932.2/104103, intron 1 of 2)	17	12815931	12830335	14405	1	104103	ENSMUST00000161890.1	-20556	ENSMUSG00000078247	Airn	antisense Igf2r RNA		2.84144	1.21237	3.58707	0.03822
1333	chr1	59318053	59318452	400	*	Intron (ENSMUST00000160662.7/271697, intron 10 of 13)	1	59298936	59352448	53513	1	271697	ENSMUST00000162906.1	19117	ENSMUSG00000026023	Cdk15	cyclin dependent kinase 15		2.84088	1.21237	3.5864	0.0330829
1334	chr15	48328841	48329240	400	*	Intron (ENSMUST00000160658.7/239420, intron 6 of 68)	15	47581723	48001621	419899	2	239420	ENSMUST00000161653.1	-327220	ENSMUSG00000022311	Csmd3	CUB and Sushi multiple domains 3		3.1918	1.34544	3.97581	0.0160124
1335	chr15	48452768	48453167	400	*	Intron (ENSMUST00000160658.7/239420, intron 5 of 68)	15	47580637	48791933	1211297	2	239420	ENSMUST00000160658.7	338766	ENSMUSG00000022311	Csmd3	CUB and Sushi multiple domains 3		2.81461	1.20423	3.55661	0.038506
1336	chr6	126023810	126024209	400	*	Intron (ENSMUST00000160496.7/243634, intron 24 of 25)	6	126101412	126164960	63549	2	18205	ENSMUST00000204542.2	140751	ENSMUSG00000049107	Ntf3	neurotrophin 3		2.83262	1.21237	3.57654	0.029379
1337	chr1	170481177	170481576	400	*	Intron (ENSMUST00000160456.7/70729, intron 2 of 9)	1	170338209	170454914	116706	2	70729	ENSMUST00000160816.7	-26263	ENSMUSG00000038473	Nos1ap	nitric oxide synthase 1 (neuronal) adaptor protein		2.83262	1.21237	3.57654	0.0301868
1338	chr6	9202944	9203343	400	*	Intron (ENSMUST00000160300.1/18231, intron 2 of 2)	6	8949676	9249030	299355	1	18231	ENSMUST00000060369.3	253268	ENSMUSG00000046178	Nxph1	neurexophilin 1		2.83206	1.21237	3.57587	0.0408893
1339	chr12	38792490	38792889	400	*	Intron (ENSMUST00000160244.7/14009, intron 4 of 11)	12	38783509	38868203	84695	1	14009	ENSMUST00000159334.7	8981	ENSMUSG00000004151	Etv1	ets variant 1		3.1797	1.34544	3.96174	0.00860534
1340	chr15	9687146	9687545	400	*	Intron (ENSMUST00000160236.7/320277, intron 10 of 34)	15	9704312	9748777	44466	2	320277	ENSMUST00000159368.1	61232	ENSMUSG00000072663	Spef2	sperm flagellar 2		2.80562	1.20423	3.54585	0.0427252
1341	chr10	110337425	110337824	400	*	Intron (ENSMUST00000160159.2/260315, intron 1 of 4)	10	109899103	110456204	557102	2	260315	ENSMUST00000160159.2	118380	ENSMUSG00000020181	Nav3	neuron navigator 3		2.82487	1.21237	3.56728	0.0323946
1342	chr15	71986816	71987215	400	*	Intron (ENSMUST00000159993.7/69700, intron 4 of 63)	15	71795795	71954399	158605	2	69700	ENSMUST00000229585.1	-32417	ENSMUSG00000079022	Col22a1	collagen, type XXII, alpha 1		2.82374	1.21237	3.56593	0.036774
1343	chr1	134120455	134120854	400	*	Intron (ENSMUST00000159963.7/71884, intron 1 of 11)	1	134111242	134151540	40299	1	71884	ENSMUST00000160060.7	9213	ENSMUSG00000026450	Chit1	chitinase 1		2.82374	1.21237	3.56593	0.0445073
1344	chr13	14013376	14013775	400	*	Intron (ENSMUST00000159893.7/70430, intron 4 of 14)	13	14005189	14009844	4656	2	70430	ENSMUST00000159427.7	-3532	ENSMUSG00000039233	Tbce	tubulin-specific chaperone E		2.81651	1.21237	3.55729	0.046511
1345	chr16	57511034	57511433	400	*	Intron (ENSMUST00000159816.7/78749, intron 3 of 4)	16	57549242	57572804	23563	1	78749	ENSMUST00000159414.1	-37809	ENSMUSG00000043336	Filip1l	filamin A interacting protein 1-like		3.1868	1.35283	3.96879	0.00899704
1346	chr1	34736266	34736665	400	*	Intron (ENSMUST00000159747.8/226970, intron 3 of 13)	1	34732115	34811829	79715	1	226970	ENSMUST00000162599.7	4151	ENSMUSG00000037509	Arhgef4	Rho guanine nucleotide exchange factor 4		2.81595	1.21237	3.55661	0.0280548
1347	chr1	34684128	34684527	400	*	Intron (ENSMUST00000159747.8/226970, intron 1 of 13)	1	34678188	34812739	134552	1	226970	ENSMUST00000159747.8	5940	ENSMUSG00000037509	Arhgef4	Rho guanine nucleotide exchange factor 4		2.81595	1.21237	3.55661	0.0298475
1348	chr6	63915882	63916281	400	*	Intron (ENSMUST00000159561.7/14804, intron 3 of 8)	6	64076792	64094748	17957	1	14804	ENSMUST00000162968.1	-160511	ENSMUSG00000071424	Grid2	glutamate receptor, ionotropic, delta 2		2.81595	1.21237	3.55661	0.0377375
1349	chr6	63633053	63633452	400	*	Intron (ENSMUST00000159561.7/14804, intron 2 of 8)	6	63256826	64278792	1021967	1	14804	ENSMUST00000161105.1	376227	ENSMUSG00000071424	Grid2	glutamate receptor, ionotropic, delta 2		2.81538	1.21237	3.55593	0.0331303
1350	chr10	38997856	38998255	400	*	Intron (ENSMUST00000159506.1/16775, intron 1 of 1)	10	38965672	39054519	88848	1	16775	ENSMUST00000159580.1	32184	ENSMUSG00000019846	Lama4	laminin, alpha 4		3.16572	1.34544	3.94547	0.0120809
1351	chr16	91720687	91721086	400	*	Intron (ENSMUST00000159295.7/60364, intron 2 of 3)	16	91692187	91717469	25283	2	66609	ENSMUST00000124282.7	-3218	ENSMUSG00000058240	Cryzl1	crystallin zeta like 1		3.18074	1.35283	3.96174	0.0123653
1352	chr13	90035523	90035922	400	*	Intron (ENSMUST00000159199.7/108138, intron 3 of 8)	13	90062075	90089082	27008	2	108138	ENSMUST00000161396.1	53160	ENSMUSG00000021615	Xrcc4	X-ray repair complementing defective repair in Chinese hamster cells 4		3.15957	1.34544	3.93831	0.0101563
1353	chr10	91043323	91043722	400	*	Intron (ENSMUST00000159110.7/11783, intron 14 of 26)	10	91065392	91082429	17038	2	11783	ENSMUST00000161987.7	38707	ENSMUSG00000019979	Apaf1	apoptotic peptidase activating factor 1		2.80754	1.21237	3.54654	0.0441076
1354	chr7	67333288	67333687	400	*	Intron (ENSMUST00000156690.7/17258, intron 2 of 11)	7	67268154	67316965	48812	2	17258	ENSMUST00000207486.1	-16323	ENSMUSG00000030557	Mef2a	myocyte enhancer factor 2A		2.80697	1.21237	3.54585	0.0297512
1355	chr13	91471299	91471698	400	*	Intron (ENSMUST00000156547.7/66970, intron 1 of 12)	13	91461181	91524866	63686	1	66970	ENSMUST00000141381.1	10118	ENSMUSG00000003992	Ssbp2	single-stranded DNA binding protein 2		2.79851	1.21237	3.53571	0.0451674
1356	chrX	99424923	99425322	400	*	Intron (ENSMUST00000156494.1/100038584, intron 6 of 6)	20	99405331	99443797	38467	2	100038584	ENSMUST00000156494.1	18475	ENSMUSG00000073051	Gm14812	predicted gene 14812		2.79793	1.21237	3.53502	0.0391745
1357	chrX	101107550	101107949	400	*	Intron (ENSMUST00000156473.7/55988, intron 4 of 5)	20	101079222	101086020	6799	2	11989	ENSMUST00000113710.7	-21530	ENSMUSG00000031297	Slc7a3	solute carrier family 7 (cationic amino acid transporter, y+ system), member 3		2.79057	1.21237	3.52618	0.0427683
1358	chr14	119069918	119070317	400	*	Intron (ENSMUST00000156203.7/66435, intron 11 of 38)	14	119014532	119058280	43749	2	66435	ENSMUST00000127153.1	-11638	ENSMUSG00000042104	Uggt2	UDP-glucose glycoprotein glucosyltransferase 2		2.78999	1.21237	3.52549	0.0216629
1359	chr7	76394153	76394552	400	*	Intron (ENSMUST00000156166.7/244071, intron 6 of 22)	7	76411062	76700123	289062	1	244071	ENSMUST00000026854.9	-16510	ENSMUSG00000025754	Agbl1	ATP/GTP binding protein-like 1		2.78999	1.21237	3.52549	0.0429223
1360	chr7	76381431	76381830	400	*	Intron (ENSMUST00000156166.7/244071, intron 5 of 22)	7	76411062	76700123	289062	1	244071	ENSMUST00000026854.9	-29232	ENSMUSG00000025754	Agbl1	ATP/GTP binding protein-like 1		2.78942	1.21237	3.52479	0.0391068
1361	chr7	76948946	76949345	400	*	Intron (ENSMUST00000156166.7/244071, intron 22 of 22)	7	76411062	76766608	355547	1	244071	ENSMUST00000107442.2	537884	ENSMUSG00000025754	Agbl1	ATP/GTP binding protein-like 1		3.15356	1.35283	3.93006	0.0077233
1362	chr7	76863426	76863825	400	*	Intron (ENSMUST00000156166.7/244071, intron 21 of 22)	7	76411062	76766608	355547	1	244071	ENSMUST00000107442.2	452364	ENSMUSG00000025754	Agbl1	ATP/GTP binding protein-like 1		2.76277	1.20423	3.49439	0.0442725
1363	chr7	76256373	76256772	400	*	Intron (ENSMUST00000156166.7/244071, intron 1 of 22)	7	76229887	77124698	894812	1	244071	ENSMUST00000156166.7	26486	ENSMUSG00000025754	Agbl1	ATP/GTP binding protein-like 1		2.76218	1.20423	3.49368	0.0422358
1364	chr11	21106960	21107359	400	*	Intron (ENSMUST00000156122.7/67245, intron 1 of 3)	11	21099534	21099827	294	1	108167888	ENSMUST00000121233.1	7426	NA	2610024D14Rik	ATP synthase subunit g, mitochondrial pseudogene		2.78143	1.21237	3.5152	0.0433367
1365	chr10	88327245	88327644	400	*	Intron (ENSMUST00000156097.1/71712, intron 5 of 6)	10	88322804	88356996	34193	2	71712	ENSMUST00000156097.1	29352	ENSMUSG00000020057	Dram1	DNA-damage regulated autophagy modulator 1		2.78085	1.21237	3.5145	0.0431572
1366	chr5	32525134	32525533	400	*	Intron (ENSMUST00000155976.1/ENSMUST00000155976.1, intron 2 of 3)	5	32485970	32492756	6787	1	19046	ENSMUST00000201880.1	39164	ENSMUSG00000014956	Ppp1cb	protein phosphatase 1 catalytic subunit beta		3.12615	1.34544	3.89927	0.00831549
1367	chr11	23568594	23568993	400	*	Intron (ENSMUST00000155903.7/71675, intron 21 of 22)	11	23558058	23558842	785	2	100134990	ENSMUST00000125204.1	-9752	ENSMUSG00000085415	Selenok-ps1	selenoprotein K, pseudogene 1		3.12569	1.34544	3.89873	0.0221953
1368	chr11	23587091	23587490	400	*	Intron (ENSMUST00000155903.7/71675, intron 16 of 22)	11	23576630	23595409	18780	2	71675	ENSMUST00000123909.1	7919	ENSMUSG00000042208	Sanbr	SANT and BTB domain regulator of CSR		3.12524	1.34544	3.8982	0.0293836
1369	chr5	96108292	96108691	400	*	Intron (ENSMUST00000155901.7/231464, intron 4 of 11)	5	96105610	96129028	23419	2	231464	ENSMUST00000137066.2	20337	ENSMUSG00000034724	Cnot6l	CCR4-NOT transcription complex, subunit 6-like		3.14023	1.35283	3.91448	0.0158189
1370	chr5	96156633	96157032	400	*	Intron (ENSMUST00000155901.7/231464, intron 1 of 11)	5	96076801	96161547	84747	2	231464	ENSMUST00000122003.7	4515	ENSMUSG00000034724	Cnot6l	CCR4-NOT transcription complex, subunit 6-like		3.45903	1.47405	4.26423	0.00502428
1371	chr5	139135403	139135802	400	*	Intron (ENSMUST00000155833.7/19085, intron 1 of 2)	5	139108484	139130576	22093	2	19085	ENSMUST00000147505.7	-4827	ENSMUSG00000025855	Prkar1b	protein kinase, cAMP dependent regulatory, type I beta		3.11937	1.34544	3.89133	0.0200122
1372	chr5	9451023	9451422	400	*	Intron (ENSMUST00000155764.7/231014, intron 18 of 21)	5	9417615	9422330	4716	1	231014	ENSMUST00000142202.1	33408	ENSMUSG00000056004	Elapor2	endosome-lysosome associated apoptosis and autophagy regulator family member 2		3.11845	1.34544	3.89026	0.0119123
1373	chr5	9323596	9323995	400	*	Intron (ENSMUST00000155764.7/231014, intron 1 of 21)	5	9375704	9375779	76	1	100124492	ENSMUST00000104703.1	-51709	ENSMUSG00000077896	Mir879	microRNA 879		3.11845	1.34544	3.89026	0.0195569
1374	chr2	138337506	138337905	400	*	Intron (ENSMUST00000155646.7/228662, intron 1 of 3)	2	138278493	138287422	8930	1	228662	ENSMUST00000075410.4	59013	ENSMUSG00000062098	Btbd3	BTB domain containing 3		2.77282	1.21237	3.50483	0.0282139
1375	chr2	52870115	52870514	400	*	Intron (ENSMUST00000155586.8/71409, intron 1 of 26)	2	52857868	53131878	274011	1	71409	ENSMUST00000050719.12	12247	ENSMUSG00000036053	Fmnl2	formin-like 2		2.77224	1.21237	3.50413	0.0450027
1376	chr11	109701051	109701450	400	*	Intron (ENSMUST00000155559.7/208659, intron 1 of 11)	11	109674639	109682979	8341	2	208659	ENSMUST00000144972.1	-18072	ENSMUSG00000020614	Fam20a	FAM20A, golgi associated secretory pathway pseudokinase		3.45402	1.47405	4.25848	0.00382771
1377	chr8	99397452	99397851	400	*	Intron (ENSMUST00000155527.7/12564, intron 2 of 12)	8	99028961	99416319	387359	2	12564	ENSMUST00000145601.7	18468	ENSMUSG00000036510	Cdh8	cadherin 8		3.13352	1.35283	3.90663	0.00829613
1378	chr13	65089932	65090331	400	*	Intron (ENSMUST00000155487.7/66631, intron 2 of 11)	13	65066576	65069827	3252	2	66631	ENSMUST00000148779.1	-20105	ENSMUSG00000038212	Mfsd14b	major facilitator superfamily domain containing 14B		3.13352	1.35283	3.90663	0.00911232
1379	chr18	88671829	88672228	400	*	Intron (ENSMUST00000155169.1/ENSMUST00000155169.1, intron 1 of 4)	18	88870595	88887337	16743	2	54607	ENSMUST00000236108.1	215109	ENSMUSG00000056153	Socs6	suppressor of cytokine signaling 6		3.1121	1.34544	3.88281	0.0183501
1380	chr4	12299817	12300216	400	*	Intron (ENSMUST00000155156.1/ENSMUST00000155156.1, intron 1 of 2)	4	12153723	12172015	18293	2	68099	ENSMUST00000177837.7	-127802	ENSMUSG00000028218	Cibar1	CBY1 interacting BAR domain containing 1		3.43739	1.47405	4.23943	0.00471039
1381	chr10	119444112	119444511	400	*	Intron (ENSMUST00000154566.1/ENSMUST00000154566.1, intron 1 of 2)	10	119453830	120075597	621768	1	74053	ENSMUST00000077871.13	-9319	ENSMUSG00000034813	Grip1	glutamate receptor interacting protein 1		3.12	1.35283	3.8908	0.0223374
1382	chr13	34663194	34663593	400	*	Intron (ENSMUST00000154345.1/101056149, intron 3 of 3)	13	34627834	34653486	25653	2	66895	ENSMUST00000053459.14	-9708	ENSMUSG00000021411	Pxdc1	PX domain containing 1		3.11954	1.35283	3.89026	0.0303736
1383	chr2	20955650	20956049	400	*	Intron (ENSMUST00000154230.8/71435, intron 1 of 24)	2	20847940	20967720	119781	2	71435	ENSMUST00000173194.7	11671	ENSMUSG00000036591	Arhgap21	Rho GTPase activating protein 21		2.73583	1.20423	3.46189	0.0498063
1384	chrX	60233363	60233762	400	*	Intron (ENSMUST00000154051.7/320940, intron 28 of 29)	20	60225623	60266830	41208	2	320940	ENSMUST00000133295.7	33068	ENSMUSG00000062949	Atp11c	ATPase, class VI, type 11C		2.75544	1.21237	3.48388	0.0392137
1385	chrX	60244593	60244992	400	*	Intron (ENSMUST00000154051.7/320940, intron 24 of 29)	20	60225623	60266830	41208	2	320940	ENSMUST00000133295.7	21838	ENSMUSG00000062949	Atp11c	ATPase, class VI, type 11C		2.75544	1.21237	3.48388	0.0400322
1386	chrX	60314853	60315252	400	*	Intron (ENSMUST00000154051.7/320940, intron 2 of 29)	20	60225623	60266830	41208	2	320940	ENSMUST00000133295.7	-48023	ENSMUSG00000062949	Atp11c	ATPase, class VI, type 11C		2.75544	1.21237	3.48388	0.040796
1387	chrX	60319543	60319942	400	*	Intron (ENSMUST00000154051.7/320940, intron 2 of 29)	20	60225623	60266830	41208	2	320940	ENSMUST00000133295.7	-52713	ENSMUSG00000062949	Atp11c	ATPase, class VI, type 11C		3.42682	1.47405	4.2273	0.0111775
1388	chr2	114677167	114677566	400	*	Intron (ENSMUST00000153726.1/ENSMUST00000153726.1, intron 1 of 1)	2	114521227	114654964	133738	2	66632	ENSMUST00000150447.7	-22203	ENSMUSG00000057147	Dph6	diphthamine biosynthesis 6		3.09053	1.34544	3.8575	0.0257101
1389	chr1	10527848	10528247	400	*	Intron (ENSMUST00000153695.7/329093, intron 2 of 9)	1	10472475	10477823	5349	2	329093	ENSMUST00000147575.1	-50025	ENSMUSG00000042501	Cpa6	carboxypeptidase A6		2.74667	1.21237	3.47328	0.033206
1390	chr8	99622149	99622548	400	*	Intron (ENSMUST00000153366.1/234624, intron 1 of 4)	8	99416674	99733438	316765	1	234624	ENSMUST00000153366.1	205475	ENSMUSG00000052479	A330008L17Rik	RIKEN cDNA A330008L17 gene		2.74667	1.21237	3.47328	0.034513
1391	chr8	99629771	99630170	400	*	Intron (ENSMUST00000153366.1/234624, intron 1 of 4)	8	99416674	99733438	316765	1	234624	ENSMUST00000153366.1	213097	ENSMUSG00000052479	A330008L17Rik	RIKEN cDNA A330008L17 gene		2.74607	1.21237	3.47256	0.0483239
1392	chr10	59113467	59113866	400	*	Intron (ENSMUST00000153031.1/237353, intron 8 of 9)	10	59080034	59104357	24324	1	237353	ENSMUST00000152924.1	33433	ENSMUSG00000037990	Sh3rf3	SH3 domain containing ring finger 3		3.42058	1.47405	4.22013	0.0079571
1393	chrX	60641886	60642285	400	*	Intron (ENSMUST00000152669.1/ENSMUST00000152669.1, intron 6 of 11)	20	60235461	60592698	357238	2	320940	ENSMUST00000138569.1	-49188	ENSMUSG00000062949	Atp11c	ATPase, class VI, type 11C		3.08406	1.34544	3.84988	0.0262575
1394	chr8	14846041	14846440	400	*	Intron (ENSMUST00000152652.7/244310, intron 14 of 14)	8	14881335	14894716	13382	1	26889	ENSMUST00000132001.1	-34895	ENSMUSG00000026317	Cln8	CLN8 transmembrane ER and ERGIC protein		3.09901	1.35283	3.86617	0.0111831
1395	chr8	66056855	66057254	400	*	Intron (ENSMUST00000152320.7/72925, intron 3 of 8)	8	66121742	66471625	349884	1	72925	ENSMUST00000098708.10	-64488	ENSMUSG00000036469	Marchf1	membrane associated ring-CH-type finger 1		3.09901	1.35283	3.86617	0.0213146
1396	chr4	97836288	97836687	400	*	Intron (ENSMUST00000152023.7/18027, intron 2 of 3)	4	97880119	98065355	185237	1	18027	ENSMUST00000148930.2	-43432	ENSMUSG00000028565	Nfia	nuclear factor I/A		2.73725	1.21237	3.46189	0.0210444
1397	chr4	97830823	97831222	400	*	Intron (ENSMUST00000152023.7/18027, intron 2 of 3)	4	97880119	98065355	185237	1	18027	ENSMUST00000148930.2	-48897	ENSMUSG00000028565	Nfia	nuclear factor I/A		2.73725	1.21237	3.46189	0.0347669
1398	chr1	39667090	39667489	400	*	Intron (ENSMUST00000151913.2/619289, intron 14 of 14)	1	39618406	39651474	33069	2	263764	ENSMUST00000053355.5	-15616	ENSMUSG00000050967	Creg2	cellular repressor of E1A-stimulated genes 2		3.0766	1.34544	3.84111	0.0149379
1399	chr2	70502221	70502620	400	*	Intron (ENSMUST00000151851.1/68986, intron 1 of 2)	2	70508819	70540884	32066	1	66748	ENSMUST00000100041.8	-6199	ENSMUSG00000075302	Erich2	glutamate rich 2		3.0766	1.34544	3.84111	0.0154319
1400	chr10	42406971	42407370	400	*	Intron (ENSMUST00000151747.7/215951, intron 4 of 10)	10	42313582	42425308	111727	2	215951	ENSMUST00000149832.1	17938	ENSMUSG00000038302	Afg1l	AFG1 like ATPase		3.09164	1.35283	3.8575	0.0151109
1401	chr7	50181363	50181762	400	*	Intron (ENSMUST00000151721.7/338352, intron 5 of 9)	7	50098310	50228861	130552	1	338352	ENSMUST00000154410.1	83053	ENSMUSG00000055409	Nell1	NEL-like 1		2.72897	1.21237	3.45186	0.032988
1402	chr7	50149402	50149801	400	*	Intron (ENSMUST00000151721.7/338352, intron 4 of 9)	7	50098310	50228861	130552	1	338352	ENSMUST00000154410.1	51092	ENSMUSG00000055409	Nell1	NEL-like 1		2.72836	1.21237	3.45113	0.0333087
1403	chr11	108781802	108782201	400	*	Intron (ENSMUST00000150863.8/76380, intron 23 of 26)	11	108752205	108859362	107158	1	76380	ENSMUST00000132978.2	29597	ENSMUSG00000020728	Cep112	centrosomal protein 112		2.72836	1.21237	3.45113	0.0353166
1404	chr11	108510894	108511293	400	*	Intron (ENSMUST00000150863.8/76380, intron 12 of 26)	11	108498301	108860350	362050	1	76380	ENSMUST00000133670.8	12593	ENSMUSG00000020728	Cep112	centrosomal protein 112		3.39911	1.47405	4.19543	0.0116042
1405	chr1	173572990	173573389	400	*	Intron (ENSMUST00000150649.8/623121, intron 5 of 6)	1	173566284	173580353	14070	2	623121	ENSMUST00000178186.7	6964	ENSMUSG00000073491	Ifi213	interferon activated gene 213		3.06254	1.34544	3.82454	0.0145928
1406	chr17	68445920	68446319	400	*	Intron (ENSMUST00000150573.7/320858, intron 5 of 6)	17	68273797	68777961	504165	1	320858	ENSMUST00000093007.5	172123	ENSMUSG00000041565	L3mbtl4	L3MBTL4 histone methyl-lysine binding protein		3.06206	1.34544	3.82397	0.0353943
1407	chr5	100329433	100329832	400	*	Intron (ENSMUST00000150506.1/ENSMUST00000150506.1, intron 1 of 4)	5	100362146	100364270	2125	2	69162	ENSMUST00000182664.1	34438	ENSMUSG00000035325	Sec31a	SEC31 homolog A, COPII coat complex component		2.71943	1.21237	3.44029	0.0294691
1408	chr4	55193118	55193517	400	*	Intron (ENSMUST00000150455.1/ENSMUST00000150455.1, intron 1 of 2)	4	55350043	55392237	42195	1	19359	ENSMUST00000030134.8	-156526	ENSMUSG00000028426	Rad23b	RAD23 homolog B, nucleotide excision repair protein		2.71943	1.21237	3.44029	0.0320098
1409	chrX	108788334	108788733	400	*	Intron (ENSMUST00000150434.7/382236, intron 14 of 40)	20	108833800	108926529	92730	1	69964	ENSMUST00000207966.1	-45067	ENSMUSG00000086629	2810403D21Rik	RIKEN cDNA 2810403D21 gene		2.71943	1.21237	3.44029	0.0412507
1410	chr4	134806828	134807227	400	*	Intron (ENSMUST00000150031.1/66146, intron 2 of 2)	4	134802759	134811213	8455	2	66146	ENSMUST00000150031.1	3986	ENSMUSG00000028826	Maco1	macoilin 1		2.71943	1.21237	3.44029	0.0420808
1411	chr11	78161716	78162115	400	*	Intron (ENSMUST00000149437.7/22032, intron 2 of 5)	11	78160793	78165516	4724	2	22032	ENSMUST00000148218.1	3401	ENSMUSG00000017386	Traf4	TNF receptor associated factor 4		2.71943	1.21237	3.44029	0.0486278
1412	chr2	127031206	127031605	400	*	Intron (ENSMUST00000149254.8/108011, intron 5 of 6)	2	127049311	127060349	11039	1	108011	ENSMUST00000142740.1	-17706	ENSMUSG00000001998	Ap4e1	adaptor-related protein complex AP-4, epsilon 1		3.36955	1.46726	4.16239	0.0073905
1413	chr10	4678027	4678426	400	*	Intron (ENSMUST00000149195.7/13982, intron 2 of 7)	10	4710155	4967336	257182	1	13982	ENSMUST00000105588.7	-31729	ENSMUSG00000019768	Esr1	estrogen receptor 1 (alpha)		3.38145	1.47405	4.17508	0.0048762
1414	chr17	73186944	73187343	400	*	Intron (ENSMUST00000149064.8/225010, intron 3 of 4)	17	73204150	73240371	36222	1	225010	ENSMUST00000134149.1	-16807	ENSMUSG00000054469	Lclat1	lysocardiolipin acyltransferase 1		3.04882	1.34544	3.80834	0.026357
1415	chr18	38976400	38976799	400	*	Intron (ENSMUST00000148850.7/71302, intron 2 of 5)	18	38993145	39100149	107005	1	71302	ENSMUST00000115574.1	-16346	ENSMUSG00000036452	Arhgap26	Rho GTPase activating protein 26		3.04833	1.34544	3.80777	0.0250153
1416	chr2	132574650	132575049	400	*	Intron (ENSMUST00000148833.7/74182, intron 1 of 17)	2	132532726	132578133	45408	2	74182	ENSMUST00000028822.13	3084	ENSMUSG00000027346	Gpcpd1	glycerophosphocholine phosphodiesterase 1		2.71104	1.21237	3.43011	0.0375201
1417	chr5	81823216	81823615	400	*	Intron (ENSMUST00000148830.1/319387, intron 1 of 1)	5	81771658	81825133	53476	1	319387	ENSMUST00000148830.1	51558	ENSMUSG00000037605	Adgrl3	adhesion G protein-coupled receptor L3		2.71104	1.21237	3.43011	0.0463468
1418	chr5	89168091	89168490	400	*	Intron (ENSMUST00000148750.7/54403, intron 14 of 25)	5	89028092	89122453	94362	1	54403	ENSMUST00000134303.1	139999	ENSMUSG00000060961	Slc4a4	solute carrier family 4 (anion exchanger), member 4		2.71043	1.21237	3.42937	0.0363861
1419	chr5	106864249	106864648	400	*	Intron (ENSMUST00000148495.1/330149, intron 13 of 20)	5	106841562	106889922	48361	2	330149	ENSMUST00000155171.1	25274	ENSMUSG00000043410	Hfm1	HFM1, ATP-dependent DNA helicase homolog		2.71043	1.21237	3.42937	0.0475494
1420	chr7	30016272	30016671	400	*	Intron (ENSMUST00000148442.7/243905, intron 8 of 9)	7	30038053	30044734	6682	2	243906	ENSMUST00000077787.7	28063	ENSMUSG00000053985	Zfp14	zinc finger protein 14		3.04166	1.34544	3.79989	0.0255392
1421	chr18	25151429	25151828	400	*	Intron (ENSMUST00000148255.7/66648, intron 2 of 6)	18	25127223	25168694	41472	2	66648	ENSMUST00000148255.7	16866	ENSMUSG00000024269	Tpgs2	tubulin polyglutamylase complex subunit 2		3.04118	1.34544	3.79931	0.0217807
1422	chr2	149750339	149750738	400	*	Intron (ENSMUST00000148202.1/ENSMUST00000148202.1, intron 1 of 1)	2	149829211	149899714	70504	1	433485	ENSMUST00000144179.1	-78473	ENSMUSG00000074736	Syndig1	synapse differentiation inducing 1		3.04069	1.34544	3.79874	0.0193478
1423	chr2	149787691	149788090	400	*	Intron (ENSMUST00000148202.1/ENSMUST00000148202.1, intron 1 of 1)	2	149829211	149899714	70504	1	433485	ENSMUST00000144179.1	-41121	ENSMUSG00000074736	Syndig1	synapse differentiation inducing 1		3.04021	1.34544	3.79817	0.028369
1424	chr1	129327497	129327896	400	*	Intron (ENSMUST00000148051.1/210417, intron 1 of 1)	1	129273485	129629012	355528	1	210417	ENSMUST00000140629.1	54012	ENSMUSG00000042581	Thsd7b	thrombospondin, type I, domain containing 7B		3.05706	1.35283	3.81675	0.0199617
1425	chr11	78830283	78830682	400	*	Intron (ENSMUST00000147875.8/66274, intron 1 of 3)	11	78826629	78839275	12647	1	66274	ENSMUST00000100748.4	3654	ENSMUSG00000072640	Lyrm9	LYR motif containing 9		2.70139	1.21237	3.41837	0.0429335
1426	chr6	80181941	80182340	400	*	Intron (ENSMUST00000147663.7/243499, intron 2 of 2)	6	80019643	80024932	5290	1	243499	ENSMUST00000074662.4	162298	ENSMUSG00000052581	Lrrtm4	leucine rich repeat transmembrane neuronal 4		2.70139	1.21237	3.41837	0.0450142
1427	chr6	80470691	80471090	400	*	Intron (ENSMUST00000147663.7/243499, intron 2 of 2)	6	80019643	80024932	5290	1	243499	ENSMUST00000074662.4	451048	ENSMUSG00000052581	Lrrtm4	leucine rich repeat transmembrane neuronal 4		2.70139	1.21237	3.41837	0.045575
1428	chr6	80264773	80265172	400	*	Intron (ENSMUST00000147663.7/243499, intron 2 of 2)	6	80019643	80024932	5290	1	243499	ENSMUST00000074662.4	245130	ENSMUSG00000052581	Lrrtm4	leucine rich repeat transmembrane neuronal 4		3.03399	1.34544	3.79081	0.0183997
1429	chr6	80529459	80529858	400	*	Intron (ENSMUST00000147663.7/243499, intron 2 of 2)	6	80019643	80024932	5290	1	243499	ENSMUST00000074662.4	509816	ENSMUSG00000052581	Lrrtm4	leucine rich repeat transmembrane neuronal 4		3.0335	1.34544	3.79023	0.022309
1430	chr6	80344149	80344548	400	*	Intron (ENSMUST00000147663.7/243499, intron 2 of 2)	6	80019643	80024932	5290	1	243499	ENSMUST00000074662.4	324506	ENSMUSG00000052581	Lrrtm4	leucine rich repeat transmembrane neuronal 4		3.64676	1.58588	4.46261	0.000712065
1431	chr6	80393677	80394076	400	*	Intron (ENSMUST00000147663.7/243499, intron 2 of 2)	6	80019643	80024932	5290	1	243499	ENSMUST00000074662.4	374034	ENSMUSG00000052581	Lrrtm4	leucine rich repeat transmembrane neuronal 4		3.02627	1.34544	3.78167	0.038653
1432	chr18	17031456	17031855	400	*	Intron (ENSMUST00000147119.7/75433, intron 1 of 2)	18	17035508	17137559	102052	1	75433	ENSMUST00000125117.1	-3653	ENSMUSG00000087170	1700001G01Rik	RIKEN cDNA 1700001G01 gene		2.69228	1.21237	3.40728	0.0462611
1433	chr3	29314415	29314814	400	*	Intron (ENSMUST00000146943.7/75740, intron 4 of 5)	3	29416823	29416920	98	1	791072	ENSMUST00000102165.1	-102009	ENSMUSG00000076120	Mir551b	microRNA 551b		3.04184	1.35283	3.79874	0.0107341
1434	chr11	20700108	20700507	400	*	Intron (ENSMUST00000146722.8/216549, intron 5 of 8)	11	20685981	20692802	6822	2	216549	ENSMUST00000134841.1	-7306	ENSMUSG00000049659	Aftph	aftiphilin		3.0195	1.34544	3.77364	0.0137219
1435	chr1	25546437	25546836	400	*	Intron (ENSMUST00000146592.7/210933, intron 4 of 28)	1	25276404	25277954	1551	2	100504323	ENSMUST00000193138.1	-268483	ENSMUSG00000104257	Gm20172	predicted gene, 20172		2.6625	1.20423	3.37273	0.049895
1436	chr1	25438265	25438664	400	*	Intron (ENSMUST00000146592.7/210933, intron 11 of 28)	1	25276404	25277954	1551	2	100504323	ENSMUST00000193138.1	-160311	ENSMUSG00000104257	Gm20172	predicted gene, 20172		3.34006	1.47405	4.12721	0.00639967
1437	chr4	44095872	44096271	400	*	Intron (ENSMUST00000146576.1/ENSMUST00000146576.1, intron 1 of 1)	4	44034075	44084177	50103	2	50798	ENSMUST00000030201.13	-11695	ENSMUSG00000028479	Gne	glucosamine (UDP-N-acetyl)-2-epimerase/N-acetylmannosamine kinase		3.316	1.46726	4.10039	0.00918065
1438	chr5	115383329	115383728	400	*	Intron (ENSMUST00000146546.1/ENSMUST00000146546.1, intron 2 of 2)	5	115358700	115360123	1424	2	73792	ENSMUST00000139500.1	-23206	ENSMUSG00000086352	4930401G09Rik	RIKEN cDNA 4930401G09 gene		3.00437	1.34544	3.75568	0.0313385
1439	chr10	7951417	7951816	400	*	Intron (ENSMUST00000146444.7/68652, intron 1 of 6)	10	7911492	7955893	44402	2	68652	ENSMUST00000147938.1	4077	ENSMUSG00000015755	Tab2	TGF-beta activated kinase 1/MAP3K7 binding protein 2		2.67264	1.21237	3.38332	0.0492093
1440	chr4	131958835	131959234	400	*	Intron (ENSMUST00000146443.7/269587, intron 3 of 8)	4	131923413	131967845	44433	2	269587	ENSMUST00000146443.7	8611	ENSMUSG00000028906	Epb41	erythrocyte membrane protein band 4.1		3.02066	1.35283	3.77364	0.0157565
1441	chr2	38442161	38442560	400	*	Intron (ENSMUST00000146404.1/ENSMUST00000146404.1, intron 1 of 1)	2	38511643	38594606	82964	1	59126	ENSMUST00000054234.9	-69083	ENSMUSG00000026749	Nek6	NIMA (never in mitosis gene a)-related expressed kinase 6		3.01967	1.35283	3.77247	0.017063
1442	chr2	16182300	16182699	400	*	Intron (ENSMUST00000146205.2/102635496, intron 35 of 38)	2	16356304	16755839	399536	1	67448	ENSMUST00000028081.12	-173605	ENSMUSG00000026748	Plxdc2	plexin domain containing 2		2.99699	1.34544	3.74691	0.0244421
1443	chr2	15871666	15872065	400	*	Intron (ENSMUST00000146205.2/102635496, intron 25 of 38)	2	15526479	16255555	729077	1	102635496	ENSMUST00000146205.2	345187	ENSMUSG00000075520	Malrd1	MAM and LDL receptor class A domain containing 1		2.99699	1.34544	3.74691	0.030544
1444	chr2	15555722	15556121	400	*	Intron (ENSMUST00000146205.2/102635496, intron 2 of 38)	2	15526479	16255555	729077	1	102635496	ENSMUST00000146205.2	29243	ENSMUSG00000075520	Malrd1	MAM and LDL receptor class A domain containing 1		3.31735	1.47405	4.10086	0.00505252
1445	chr14	45254253	45254652	400	*	Intron (ENSMUST00000146150.2/70713, intron 3 of 6)	14	45265326	45279253	13928	1	70713	ENSMUST00000151749.1	-10674	ENSMUSG00000049092	Gpr137c	G protein-coupled receptor 137C		2.66398	1.21237	3.37273	0.0473148
1446	chr7	112672431	112672830	400	*	Intron (ENSMUST00000146145.3/ENSMUST00000146145.3, intron 2 of 3)	7	112679318	112899459	220142	1	21676	ENSMUST00000084705.11	-6488	ENSMUSG00000055320	Tead1	TEA domain family member 1		3.31654	1.47405	4.09993	0.00842446
1447	chr4	104699359	104699758	400	*	Intron (ENSMUST00000146078.7/13131, intron 8 of 14)	4	104766317	104804548	38232	1	110382	ENSMUST00000031663.9	-66559	ENSMUSG00000029656	C8b	complement component 8, beta polypeptide		3.30545	1.47405	4.08703	0.0115034
1448	chr2	78061540	78061939	400	*	Intron (ENSMUST00000145972.7/78158, intron 2 of 3)	2	78051223	78194430	143208	1	78158	ENSMUST00000144728.1	10317	ENSMUSG00000054510	4930440I19Rik	RIKEN cDNA 4930440I19 gene		2.65464	1.21237	3.36129	0.0393105
1449	chr6	60939322	60939721	400	*	Intron (ENSMUST00000145763.1/ENSMUST00000145763.1, intron 3 of 3)	6	60944476	60989378	44903	1	70945	ENSMUST00000129603.3	-4755	ENSMUSG00000054641	Mmrn1	multimerin 1		2.98212	1.34544	3.72921	0.025625
1450	chr2	58454061	58454460	400	*	Intron (ENSMUST00000145495.7/11477, intron 8 of 10)	2	58388644	58516272	127629	2	11477	ENSMUST00000145495.7	61812	ENSMUSG00000026836	Acvr1	activin A receptor, type 1		2.98212	1.34544	3.72921	0.027506
1451	chr6	54336240	54336639	400	*	Intron (ENSMUST00000145111.7/100042056, intron 3 of 13)	6	54302652	54327341	24690	2	100042056	ENSMUST00000185712.1	-8899	ENSMUSG00000073067	9130019P16Rik	RIKEN cDNA 9130019P16 gene		2.654	1.21237	3.36051	0.0486804
1452	chr11	18936326	18936725	400	*	Intron (ENSMUST00000144988.7/17268, intron 8 of 9)	11	18880668	19012002	131335	2	17268	ENSMUST00000118661.7	75277	ENSMUSG00000020160	Meis1	Meis homeobox 1		2.98162	1.34544	3.72861	0.0292671
1453	chr11	18921987	18922386	400	*	Intron (ENSMUST00000144988.7/17268, intron 8 of 9)	11	18880668	19012002	131335	2	17268	ENSMUST00000118661.7	89616	ENSMUSG00000020160	Meis1	Meis homeobox 1		2.98162	1.34544	3.72861	0.0300546
1454	chr14	13892400	13892799	400	*	Intron (ENSMUST00000144914.2/ENSMUST00000144914.2, intron 4 of 18)	14	13949069	13950296	1228	2	66231	ENSMUST00000224392.1	57497	ENSMUSG00000053453	Thoc7	THO complex 7		2.98162	1.34544	3.72861	0.0354343
1455	chrX	102355114	102355513	400	*	Intron (ENSMUST00000144761.7/434825, intron 3 of 3)	20	102252651	102257689	5039	1	434825	ENSMUST00000138614.1	102463	ENSMUSG00000085568	Gm14858	predicted gene 14858		2.98162	1.34544	3.72861	0.0454855
1456	chrX	40076917	40077316	400	*	Intron (ENSMUST00000144412.1/ENSMUST00000144412.1, intron 2 of 7)	20	39862919	39863604	686	2	100504400	ENSMUST00000179096.1	-213313	ENSMUSG00000121885	Cypt14-ps	cysteine-rich perinuclear theca 14, pseudogene		3.29906	1.47405	4.07959	0.00572029
1457	chrX	40146076	40146475	400	*	Intron (ENSMUST00000144412.1/ENSMUST00000144412.1, intron 2 of 7)	20	39862919	39863604	686	2	100504400	ENSMUST00000179096.1	-282472	ENSMUSG00000121885	Cypt14-ps	cysteine-rich perinuclear theca 14, pseudogene		2.97412	1.34544	3.71967	0.0387034
1458	chrX	39873809	39874208	400	*	Intron (ENSMUST00000144412.1/ENSMUST00000144412.1, intron 1 of 7)	20	39862919	39863604	686	2	100504400	ENSMUST00000179096.1	-10205	ENSMUSG00000121885	Cypt14-ps	cysteine-rich perinuclear theca 14, pseudogene		2.97412	1.34544	3.71967	0.0391524
1459	chrX	40063749	40064148	400	*	Intron (ENSMUST00000144412.1/ENSMUST00000144412.1, intron 1 of 7)	20	39862919	39863604	686	2	100504400	ENSMUST00000179096.1	-200145	ENSMUSG00000121885	Cypt14-ps	cysteine-rich perinuclear theca 14, pseudogene		3.28701	1.47405	4.06555	0.0133642
1460	chr2	114868191	114868590	400	*	Intron (ENSMUST00000144368.1/ENSMUST00000144368.1, intron 2 of 8)	2	114521227	114654964	133738	2	66632	ENSMUST00000150447.7	-213227	ENSMUSG00000057147	Dph6	diphthamine biosynthesis 6		2.96659	1.34544	3.71068	0.0356904
1461	chr4	128356906	128357305	400	*	Intron (ENSMUST00000144298.1/329942, intron 13 of 24)	4	128261044	128262990	1947	1	75242	ENSMUST00000131581.1	95862	ENSMUSG00000085717	Hmgb4os	high-mobility group box 4, opposite strand		2.96659	1.34544	3.71068	0.0357378
1462	chr1	24268311	24268710	400	*	Intron (ENSMUST00000144297.1/12823, intron 38 of 39)	1	24229517	24230955	1439	1	12839	ENSMUST00000147902.1	38794	ENSMUSG00000026147	Col9a1	collagen, type IX, alpha 1		2.98281	1.35283	3.72861	0.0278452
1463	chr1	106552892	106553291	400	*	Intron (ENSMUST00000144260.7/ENSMUST00000144260.7, intron 2 of 2)	1	106546496	106546631	136	2	102466254	ENSMUST00000183743.1	-6261	ENSMUSG00000098344	Mir3473f	microRNA 3473f		3.28095	1.47405	4.05848	0.0104138
1464	chr7	120469203	120469602	400	*	Intron (ENSMUST00000144122.7/233810, intron 8 of 10)	7	120475422	120489315	13894	1	233810	ENSMUST00000153845.1	-5820	ENSMUSG00000051900	Abca16	ATP-binding cassette, sub-family A member 16		2.63576	1.21237	3.33812	0.0468454
1465	chr10	71074403	71074802	400	*	Intron (ENSMUST00000143791.7/83675, intron 2 of 20)	10	70925102	71146860	221759	2	83675	ENSMUST00000131445.7	72058	ENSMUSG00000014329	Bicc1	BicC family RNA binding protein 1		2.63512	1.21237	3.33733	0.046662
1466	chr7	122471996	122472395	400	*	Intron (ENSMUST00000143692.7/18751, intron 5 of 17)	7	122416068	122457326	41259	1	18751	ENSMUST00000149583.1	55928	ENSMUSG00000052889	Prkcb	protein kinase C, beta		3.27972	1.47405	4.05705	0.0189209
1467	chr2	157242459	157242858	400	*	Intron (ENSMUST00000143663.1/629499, intron 8 of 24)	2	157254065	157258048	3984	2	629499	ENSMUST00000147602.1	15190	ENSMUSG00000074627	Mroh8	maestro heat-like repeat family member 8		3.2936	1.48081	4.07211	0.00663236
1468	chr19	58234022	58234421	400	*	Intron (ENSMUST00000143595.1/ENSMUST00000143595.1, intron 1 of 1)	19	58051167	58051236	70	1	100885835	ENSMUST00000176631.1	182855	ENSMUSG00000093757	Mir5623	microRNA 5623		2.9514	1.34544	3.69253	0.0373956
1469	chr3	154817890	154818289	400	*	Intron (ENSMUST00000143410.6/435766, intron 21 of 22)	3	154711865	154714083	2219	1	209601	ENSMUST00000192912.1	106025	ENSMUSG00000078161	Erich3	glutamate rich 3		2.9514	1.34544	3.69253	0.0427765
1470	chr3	155040957	155041356	400	*	Intron (ENSMUST00000143410.6/435766, intron 2 of 22)	3	155030011	155055350	25340	2	435766	ENSMUST00000146952.1	13994	ENSMUSG00000040086	Tnni3k	TNNI3 interacting kinase		2.62623	1.21237	3.3264	0.0498081
1471	chr3	154885247	154885646	400	*	Intron (ENSMUST00000143410.6/435766, intron 17 of 22)	3	155030011	155055350	25340	2	435766	ENSMUST00000146952.1	169704	ENSMUSG00000040086	Tnni3k	TNNI3 interacting kinase		3.26834	1.47405	4.04376	0.00519243
1472	chr4	103992078	103992477	400	*	Intron (ENSMUST00000143294.7/13131, intron 2 of 3)	4	103619665	104680382	1060718	1	13131	ENSMUST00000106827.7	372413	ENSMUSG00000028519	Dab1	disabled 1		2.94375	1.34544	3.68337	0.0273079
1473	chr4	104035783	104036182	400	*	Intron (ENSMUST00000143294.7/13131, intron 2 of 3)	4	104367113	104679496	312384	1	13131	ENSMUST00000143644.7	-330931	ENSMUSG00000028519	Dab1	disabled 1		2.96022	1.35283	3.70164	0.0196128
1474	chr4	103937493	103937892	400	*	Intron (ENSMUST00000143294.7/13131, intron 1 of 3)	4	103619665	104680382	1060718	1	13131	ENSMUST00000106827.7	317828	ENSMUSG00000028519	Dab1	disabled 1		2.96022	1.35283	3.70164	0.0260163
1475	chr4	103802604	103803003	400	*	Intron (ENSMUST00000143294.7/13131, intron 1 of 3)	4	103619665	104680382	1060718	1	13131	ENSMUST00000106827.7	182939	ENSMUSG00000028519	Dab1	disabled 1		2.61598	1.21237	3.31377	0.0488575
1476	chr5	107519069	107519468	400	*	Intron (ENSMUST00000143074.1/76421, intron 1 of 3)	5	107508944	107551549	42606	1	76421	ENSMUST00000160160.5	10125	ENSMUSG00000089798	1700028K03Rik	RIKEN cDNA 1700028K03 gene		2.93605	1.34544	3.67415	0.0214753
1477	chr11	90812797	90813196	400	*	Intron (ENSMUST00000142521.1/73922, intron 1 of 2)	11	90804692	90895149	90458	1	73922	ENSMUST00000142521.1	8105	ENSMUSG00000085940	4930405D11Rik	RIKEN cDNA 4930405D11 gene		2.93605	1.34544	3.67415	0.026027
1478	chr18	76968312	76968711	400	*	Intron (ENSMUST00000142456.1/76987, intron 8 of 8)	18	76944437	76972902	28466	1	76987	ENSMUST00000148955.2	23875	ENSMUSG00000025421	Hdhd2	haloacid dehalogenase-like hydrolase domain containing 2		2.93605	1.34544	3.67415	0.0325844
1479	chr17	6153206	6153605	400	*	Intron (ENSMUST00000142030.7/68842, intron 1 of 5)	17	6138148	6240628	102481	1	68842	ENSMUST00000039655.2	15058	ENSMUSG00000034377	Tulp4	TUB like protein 4		3.23553	1.46726	4.00651	0.0175986
1480	chr12	91277800	91278199	400	*	Intron (ENSMUST00000141429.7/75216, intron 14 of 25)	12	90998492	91266933	268442	2	75216	ENSMUST00000143415.7	-10867	ENSMUSG00000061533	Cep128	centrosomal protein 128		3.52653	1.58588	4.3252	0.00703185
1481	chrX	73885348	73885747	400	*	Intron (ENSMUST00000141221.1/16728, intron 1 of 4)	20	73853955	73880834	26880	2	16728	ENSMUST00000102871.9	-4514	ENSMUSG00000031391	L1cam	L1 cell adhesion molecule		2.92779	1.34544	3.66424	0.0217505
1482	chr15	92185760	92186159	400	*	Intron (ENSMUST00000141187.7/12805, intron 1 of 8)	15	92161357	92340114	178758	1	12805	ENSMUST00000068378.5	24403	ENSMUSG00000055022	Cntn1	contactin 1		2.92779	1.34544	3.66424	0.023585
1483	chr15	92201364	92201763	400	*	Intron (ENSMUST00000141187.7/12805, intron 1 of 8)	15	92161357	92340114	178758	1	12805	ENSMUST00000068378.5	40007	ENSMUSG00000055022	Cntn1	contactin 1		2.92779	1.34544	3.66424	0.0314453
1484	chr6	144775750	144776149	400	*	Intron (ENSMUST00000141102.7/20678, intron 1 of 13)	6	144104452	144781919	677468	2	20678	ENSMUST00000149451.7	5770	ENSMUSG00000041540	Sox5	SRY (sex determining region Y)-box 5		2.92779	1.34544	3.66424	0.0464097
1485	chr2	112393730	112394129	400	*	Intron (ENSMUST00000141047.1/107723, intron 25 of 27)	2	112379226	112407518	28293	1	72425	ENSMUST00000151257.1	14504	ENSMUSG00000027132	Katnbl1	katanin p80 subunit B like 1		2.94445	1.35283	3.68275	0.0424268
1486	chr4	71997863	71998262	400	*	Intron (ENSMUST00000141030.1/ENSMUST00000141030.1, intron 1 of 1)	4	72118220	72120734	2515	2	21885	ENSMUST00000123259.1	122472	ENSMUSG00000008305	Tle1	transducin-like enhancer of split 1		2.92001	1.34544	3.65489	0.0290525
1487	chr15	26382674	26383073	400	*	Intron (ENSMUST00000140840.7/211147, intron 2 of 3)	15	26387719	26409576	21858	1	211147	ENSMUST00000155819.1	-4646	ENSMUSG00000022269	Marchf11	membrane associated ring-CH-type finger 11		2.92001	1.34544	3.65489	0.0292805
1488	chr9	40337628	40338027	400	*	Intron (ENSMUST00000140807.8/73558, intron 1 of 2)	9	40316747	40333528	16782	2	235283	ENSMUST00000150977.7	-4100	ENSMUSG00000040111	Gramd1b	GRAM domain containing 1B		3.21023	1.46726	3.97682	0.0233857
1489	chr2	3518015	3518414	400	*	Intron (ENSMUST00000140610.7/227526, intron 1 of 3)	2	3513884	3523900	10017	1	227526	ENSMUST00000132566.1	4131	ENSMUSG00000039496	Cdnf	cerebral dopamine neurotrophic factor		2.91272	1.34544	3.64613	0.0450024
1490	chr1	67292482	67292881	400	*	Intron (ENSMUST00000140506.1/ENSMUST00000140506.1, intron 3 of 4)	1	67123026	67231259	108234	1	227231	ENSMUST00000027144.7	169456	ENSMUSG00000025991	Cps1	carbamoyl-phosphate synthetase 1		2.91219	1.34544	3.64549	0.0224434
1491	chr1	175644370	175644769	400	*	Intron (ENSMUST00000140474.7/98256, intron 5 of 13)	1	175632239	175649265	17027	1	98256	ENSMUST00000137174.1	12131	ENSMUSG00000039783	Kmo	kynurenine 3-monooxygenase		2.91166	1.34544	3.64485	0.0336372
1492	chr12	20887289	20887688	400	*	Intron (ENSMUST00000140360.7/ENSMUST00000140360.7, intron 3 of 3)	12	20804381	20815779	11399	2	69513	ENSMUST00000189625.1	-71510	ENSMUSG00000099759	1700030C10Rik	RIKEN cDNA 1700030C10 gene		2.91166	1.34544	3.64485	0.043158
1493	chr13	29307198	29307597	400	*	Intron (ENSMUST00000140278.7/68916, intron 15 of 16)	13	29402593	29474607	72015	2	68916	ENSMUST00000110323.2	167010	ENSMUSG00000006191	Cdkal1	CDK5 regulatory subunit associated protein 1-like 1		2.92903	1.35283	3.66424	0.0266831
1494	chr9	70695417	70695816	400	*	Intron (ENSMUST00000140205.7/11487, intron 1 of 15)	9	70679016	70748114	69099	1	11487	ENSMUST00000144537.1	16401	ENSMUSG00000054693	Adam10	a disintegrin and metallopeptidase domain 10		2.90486	1.34544	3.63666	0.0317857
1495	chr1	65321119	65321518	400	*	Intron (ENSMUST00000140190.7/213527, intron 1 of 5)	1	65311257	65389244	77988	1	213527	ENSMUST00000027083.6	9862	ENSMUSG00000025946	Pth2r	parathyroid hormone 2 receptor		2.90486	1.34544	3.63666	0.0479301
1496	chr1	6621476	6621875	400	*	Intron (ENSMUST00000140079.7/240690, intron 2 of 23)	1	6730051	6860940	130890	1	240690	ENSMUST00000043578.12	-108176	ENSMUSG00000033740	St18	suppression of tumorigenicity 18		2.92126	1.35283	3.65489	0.0236987
1497	chr4	107406982	107407381	400	*	Intron (ENSMUST00000139560.7/72787, intron 16 of 17)	4	107381462	107390292	8831	1	72787	ENSMUST00000132950.1	25520	ENSMUSG00000028614	Ndc1	NDC1 transmembrane nucleoporin		3.19698	1.46726	3.96123	0.0180894
1498	chr17	68491322	68491721	400	*	Intron (ENSMUST00000139383.7/320858, intron 11 of 12)	17	68273797	68777961	504165	1	320858	ENSMUST00000093007.5	217525	ENSMUSG00000041565	L3mbtl4	L3MBTL4 histone methyl-lysine binding protein		2.89588	1.34544	3.62585	0.0351559
1499	chr17	68471697	68472096	400	*	Intron (ENSMUST00000139383.7/320858, intron 10 of 12)	17	68273797	68777961	504165	1	320858	ENSMUST00000093007.5	197900	ENSMUSG00000041565	L3mbtl4	L3MBTL4 histone methyl-lysine binding protein		2.89588	1.34544	3.62585	0.0373912
1500	chr10	114807831	114808230	400	*	Intron (ENSMUST00000139331.1/102633245, intron 1 of 1)	10	114566167	114802307	236141	2	237553	ENSMUST00000152702.1	-5524	ENSMUSG00000050663	Trhde	TRH-degrading enzyme		3.19053	1.46726	3.95363	0.0253555
1501	chr4	89427782	89428181	400	*	Intron (ENSMUST00000139272.1/102633081, intron 1 of 3)	4	89421848	89463487	41640	1	102633081	ENSMUST00000139272.1	5934	ENSMUSG00000086035	Gm12610	predicted gene 12610		3.19009	1.46726	3.95311	0.037692
1502	chr13	18326183	18326582	400	*	Intron (ENSMUST00000139064.9/218030, intron 2 of 7)	13	18378369	18382039	3671	2	218030	ENSMUST00000222900.1	55457	ENSMUSG00000009734	Pou6f2	POU domain, class 6, transcription factor 2		2.91291	1.35283	3.64485	0.0257699
1503	chr1	61943927	61944326	400	*	Intron (ENSMUST00000138768.7/72823, intron 2 of 4)	1	62131195	62136109	4915	2	105243940	ENSMUST00000127498.2	191783	ENSMUSG00000085019	Pard3bos2	par-3 family cell polarity regulator beta, opposite strand 2		3.20529	1.47405	3.96981	0.0145623
1504	chr1	61644894	61645293	400	*	Intron (ENSMUST00000138768.7/72823, intron 1 of 4)	1	61639243	62642284	1003042	1	72823	ENSMUST00000094906.3	5651	ENSMUSG00000052062	Pard3b	par-3 family cell polarity regulator beta		2.88847	1.34544	3.6169	0.0403136
1505	chr12	108485770	108486169	400	*	Intron (ENSMUST00000138456.7/68519, intron 3 of 6)	12	108471853	108539564	67712	1	68519	ENSMUST00000155544.7	13917	ENSMUSG00000058070	Eml1	echinoderm microtubule associated protein like 1		2.88793	1.34544	3.61625	0.041725
1506	chr12	108480055	108480454	400	*	Intron (ENSMUST00000138456.7/68519, intron 3 of 6)	12	108471853	108539564	67712	1	68519	ENSMUST00000155544.7	8202	ENSMUSG00000058070	Eml1	echinoderm microtubule associated protein like 1		2.88793	1.34544	3.61625	0.0428178
1507	chr11	28799104	28799503	400	*	Intron (ENSMUST00000138164.1/ENSMUST00000138164.1, intron 3 of 3)	11	28763728	28763835	108	1	387213	ENSMUST00000083481.1	35376	ENSMUSG00000065415	Mir217	microRNA 217		2.88793	1.34544	3.61625	0.0456338
1508	chr10	4504533	4504932	400	*	Intron (ENSMUST00000138112.7/100504234, intron 1 of 10)	10	4509872	4561111	51240	1	100504234	ENSMUST00000019901.6	-4940	ENSMUSG00000019767	Ccdc170	coiled-coil domain containing 170		2.90558	1.35283	3.63602	0.0283164
1509	chr4	49123566	49123965	400	*	Intron (ENSMUST00000137884.1/272031, intron 1 of 1)	4	49059456	49302269	242814	1	272031	ENSMUST00000151692.1	64110	ENSMUSG00000063446	Plppr1	phospholipid phosphatase related 1		2.90558	1.35283	3.63602	0.0435482
1510	chr4	49150628	49151027	400	*	Intron (ENSMUST00000137884.1/272031, intron 1 of 1)	4	49059456	49302269	242814	1	272031	ENSMUST00000151692.1	91172	ENSMUSG00000063446	Plppr1	phospholipid phosphatase related 1		2.90452	1.35283	3.63474	0.0344509
1511	chr1	81106960	81107359	400	*	Intron (ENSMUST00000137862.7/241134, intron 3 of 6)	1	81077583	81341764	264182	1	241134	ENSMUST00000123285.1	29377	ENSMUSG00000054976	Nyap2	neuronal tyrosine-phophorylated phosphoinositide 3-kinase adaptor 2		3.17753	1.46726	3.93831	0.0276026
1512	chr1	81159116	81159515	400	*	Intron (ENSMUST00000137862.7/241134, intron 3 of 6)	1	81077583	81341764	264182	1	241134	ENSMUST00000123285.1	81533	ENSMUSG00000054976	Nyap2	neuronal tyrosine-phophorylated phosphoinositide 3-kinase adaptor 2		3.19156	1.47405	3.95363	0.0092343
1513	chr4	19061669	19062068	400	*	Intron (ENSMUST00000137780.1/435772, intron 3 of 9)	4	18860454	19122526	262073	2	435772	ENSMUST00000137780.1	60458	ENSMUSG00000073991	Cnbd1	cyclic nucleotide binding domain containing 1		3.19156	1.47405	3.95363	0.0092343
1514	chr2	32561035	32561434	400	*	Intron (ENSMUST00000136816.7/98952, intron 3 of 9)	2	32570858	32573563	2706	1	13481	ENSMUST00000140592.7	-9424	ENSMUSG00000026810	Dpm2	dolichyl-phosphate mannosyltransferase subunit 2, regulatory		3.19112	1.47405	3.95311	0.0166765
1515	chr13	113311834	113312233	400	*	Intron (ENSMUST00000136755.9/ENSMUST00000136755.9, intron 1 of 9)	13	113171608	113225908	54301	2	14945	ENSMUST00000122399.7	-85926	ENSMUSG00000042385	Gzmk	granzyme K		2.87993	1.34544	3.60659	0.0462155
1516	chrX	20808958	20809357	400	*	Intron (ENSMUST00000136451.7/11836, intron 1 of 16)	20	20797814	20860497	62684	1	11836	ENSMUST00000136451.7	11144	ENSMUSG00000001127	Araf	Araf proto-oncogene, serine/threonine kinase		3.17099	1.46726	3.93058	0.0259906
1517	chr11	113139871	113140270	400	*	Intron (ENSMUST00000136438.7/72386, intron 1 of 2)	11	113043895	113173077	129183	2	72386	ENSMUST00000136438.7	32807	ENSMUSG00000087259	2610035D17Rik	RIKEN cDNA 2610035D17 gene		3.18464	1.47405	3.94547	0.0129681
1518	chr1	86256244	86256643	400	*	Intron (ENSMUST00000135973.7/78795, intron 21 of 21)	1	86244566	86269086	24521	1	78795	ENSMUST00000126579.1	11678	ENSMUSG00000062590	Armc9	armadillo repeat containing 9		3.16442	1.46726	3.92282	0.0208876
1519	chr5	22544285	22544684	400	*	Intron (ENSMUST00000135906.7/26429, intron 3 of 12)	5	22523516	22549518	26003	2	26429	ENSMUST00000141263.2	4834	ENSMUSG00000029012	Orc5	origin recognition complex, subunit 5		2.88974	1.35283	3.6169	0.0282995
1520	chr5	22507909	22508308	400	*	Intron (ENSMUST00000135906.7/26429, intron 11 of 12)	5	22528321	22528719	399	2	100042049	ENSMUST00000118224.1	20411	NA	Gm15421	ribosomal protein L22 like 1 pseudogene		2.87189	1.34544	3.59686	0.0369083
1521	chr8	37750992	37751391	400	*	Intron (ENSMUST00000135764.7/244431, intron 2 of 9)	8	38252133	38252202	70	2	723860	ENSMUST00000083523.3	500811	ENSMUSG00000065457	Mir383	microRNA 383		2.8892	1.35283	3.61625	0.04655
1522	chr8	37978826	37979225	400	*	Intron (ENSMUST00000135764.7/244431, intron 1 of 9)	8	38252133	38252202	70	2	723860	ENSMUST00000083523.3	272977	ENSMUSG00000065457	Mir383	microRNA 383		2.87134	1.34544	3.5962	0.0493561
1523	chr8	38089567	38089966	400	*	Intron (ENSMUST00000135764.7/244431, intron 1 of 9)	8	38252133	38252202	70	2	723860	ENSMUST00000083523.3	162236	ENSMUSG00000065457	Mir383	microRNA 383		2.88866	1.35283	3.6156	0.0309324
1524	chr8	38457072	38457471	400	*	Intron (ENSMUST00000135764.7/244431, intron 1 of 9)	8	37522298	38661508	1139211	2	244431	ENSMUST00000135764.7	204037	ENSMUSG00000039539	Sgcz	sarcoglycan zeta		3.17204	1.47405	3.93058	0.0174428
1525	chr2	97481515	97481914	400	*	Intron (ENSMUST00000135431.7/241568, intron 5 of 6)	2	97468089	97629063	160975	1	241568	ENSMUST00000170144.1	13426	ENSMUSG00000050587	Lrrc4c	leucine rich repeat containing 4C		2.86435	1.34544	3.58773	0.0463216
1526	chr2	97156892	97157291	400	*	Intron (ENSMUST00000135431.7/241568, intron 4 of 6)	2	97467657	97631664	164008	1	241568	ENSMUST00000059049.7	-310366	ENSMUSG00000050587	Lrrc4c	leucine rich repeat containing 4C		2.88121	1.35283	3.60659	0.0386703
1527	chr2	96824828	96825227	400	*	Intron (ENSMUST00000135431.7/241568, intron 2 of 6)	2	96318216	97630983	1312768	1	241568	ENSMUST00000162807.8	506612	ENSMUSG00000050587	Lrrc4c	leucine rich repeat containing 4C		3.15074	1.46726	3.90663	0.0248473
1528	chr2	96576221	96576620	400	*	Intron (ENSMUST00000135431.7/241568, intron 2 of 6)	2	96318216	97630983	1312768	1	241568	ENSMUST00000162807.8	258005	ENSMUSG00000050587	Lrrc4c	leucine rich repeat containing 4C		3.15029	1.46726	3.9061	0.0245149
1529	chr2	96414018	96414417	400	*	Intron (ENSMUST00000135431.7/241568, intron 1 of 6)	2	96318216	97630983	1312768	1	241568	ENSMUST00000162807.8	95802	ENSMUSG00000050587	Lrrc4c	leucine rich repeat containing 4C		3.16547	1.47405	3.92282	0.0140855
1530	chr2	96329873	96330272	400	*	Intron (ENSMUST00000135431.7/241568, intron 1 of 6)	2	96318216	97630983	1312768	1	241568	ENSMUST00000162807.8	11657	ENSMUSG00000050587	Lrrc4c	leucine rich repeat containing 4C		3.16547	1.47405	3.92282	0.0210763
1531	chr2	96416628	96417027	400	*	Intron (ENSMUST00000135431.7/241568, intron 1 of 6)	2	96318216	97630983	1312768	1	241568	ENSMUST00000162807.8	98412	ENSMUSG00000050587	Lrrc4c	leucine rich repeat containing 4C		2.85622	1.34544	3.57788	0.0474036
1532	chr18	39377082	39377481	400	*	Intron (ENSMUST00000135378.1/ENSMUST00000135378.1, intron 2 of 3)	18	39362583	39367056	4474	1	71302	ENSMUST00000133247.1	14499	ENSMUSG00000036452	Arhgap26	Rho GTPase activating protein 26		2.87317	1.35283	3.59686	0.038697
1533	chr2	137804350	137804749	400	*	Intron (ENSMUST00000134833.1/ENSMUST00000134833.1, intron 4 of 4)	2	138256565	138287422	30858	1	228662	ENSMUST00000091556.11	-451816	ENSMUSG00000062098	Btbd3	BTB domain containing 3		2.85567	1.34544	3.57721	0.0211597
1534	chrX	100181004	100181403	400	*	Intron (ENSMUST00000134582.1/13607, intron 1 of 1)	20	100381097	100381185	89	1	751534	ENSMUST00000102443.1	-199694	ENSMUSG00000076398	Mir676	microRNA 676		2.85567	1.34544	3.57721	0.0478871
1535	chrX	100000771	100001170	400	*	Intron (ENSMUST00000134582.1/13607, intron 1 of 1)	20	99975781	100397156	421376	1	13607	ENSMUST00000071453.2	24990	ENSMUSG00000059327	Eda	ectodysplasin-A		2.87263	1.35283	3.5962	0.0342485
1536	chr11	55892181	55892580	400	*	Intron (ENSMUST00000134285.1/ENSMUST00000134285.1, intron 1 of 4)	11	56024987	56041010	16024	2	216749	ENSMUST00000037682.2	148430	ENSMUSG00000037393	Nmur2	neuromedin U receptor 2		2.87263	1.35283	3.5962	0.0394164
1537	chr11	55874815	55875214	400	*	Intron (ENSMUST00000134285.1/ENSMUST00000134285.1, intron 1 of 4)	11	56024987	56041010	16024	2	216749	ENSMUST00000037682.2	165796	ENSMUSG00000037393	Nmur2	neuromedin U receptor 2		2.85511	1.34544	3.57654	0.0325954
1538	chrX	56490972	56491371	400	*	Intron (ENSMUST00000134138.1/236790, intron 9 of 15)	20	56483818	56507838	24021	1	236790	ENSMUST00000143142.7	7154	ENSMUSG00000035967	Ints6l	integrator complex subunit 6 like		2.85511	1.34544	3.57654	0.034377
1539	chrX	56478763	56479162	400	*	Intron (ENSMUST00000134138.1/236790, intron 2 of 15)	20	56483818	56507838	24021	1	236790	ENSMUST00000143142.7	-4656	ENSMUSG00000035967	Ints6l	integrator complex subunit 6 like		2.85511	1.34544	3.57654	0.0455873
1540	chr19	40676874	40677273	400	*	Intron (ENSMUST00000134063.7/12495, intron 1 of 9)	19	40681667	40723193	41527	1	12495	ENSMUST00000137508.1	-4394	ENSMUSG00000048120	Entpd1	ectonucleoside triphosphate diphosphohydrolase 1		3.13784	1.46726	3.89133	0.0427662
1541	chr17	70347888	70348287	400	*	Intron (ENSMUST00000133983.7/224997, intron 3 of 13)	17	70424794	70819804	395011	1	224997	ENSMUST00000155016.7	-76507	ENSMUSG00000003279	Dlgap1	DLG associated protein 1		2.86509	1.35283	3.58707	0.0201967
1542	chr8	107091125	107091524	400	*	Intron (ENSMUST00000133925.7/21750, intron 3 of 9)	8	107096025	107096106	82	2	102465652	ENSMUST00000184187.1	4582	ENSMUSG00000098671	Mir7075	microRNA 7075		2.84749	1.34544	3.56728	0.0460381
1543	chr11	38503067	38503466	400	*	Intron (ENSMUST00000133599.1/100502917, intron 1 of 2)	11	38493330	38520013	26684	2	100502917	ENSMUST00000133599.1	16547	NA	Gm12130	predicted gene 12130		2.84693	1.34544	3.56661	0.0467734
1544	chr4	18855974	18856373	400	*	Intron (ENSMUST00000133363.1/ENSMUST00000133363.1, intron 5 of 10)	4	18860454	19122526	262073	2	435772	ENSMUST00000137780.1	266153	ENSMUSG00000073991	Cnbd1	cyclic nucleotide binding domain containing 1		3.15225	1.47405	3.90716	0.0214926
1545	chr2	150357489	150357888	400	*	Intron (ENSMUST00000133235.2/ENSMUST00000133235.2, intron 2 of 3)	2	150310937	150362733	51797	2	69277	ENSMUST00000124945.7	4845	ENSMUSG00000063364	3300002I08Rik	RIKEN cDNA 3300002I08 gene		3.15135	1.47405	3.9061	0.0263771
1546	chr16	43534390	43534789	400	*	Intron (ENSMUST00000132881.7/56490, intron 4 of 4)	16	43510308	43619137	108830	1	56490	ENSMUST00000114695.2	24082	ENSMUSG00000022708	Zbtb20	zinc finger and BTB domain containing 20		3.1456	1.47405	3.89927	0.0118765
1547	chr16	43523236	43523635	400	*	Intron (ENSMUST00000132881.7/56490, intron 4 of 4)	16	43510308	43619137	108830	1	56490	ENSMUST00000114695.2	12928	ENSMUSG00000022708	Zbtb20	zinc finger and BTB domain containing 20		2.85697	1.35283	3.57721	0.042122
1548	chr11	118006271	118006670	400	*	Intron (ENSMUST00000132676.7/74451, intron 7 of 9)	11	118002270	118002350	81	1	102466768	ENSMUST00000184982.1	4001	ENSMUSG00000098958	Mir6933	microRNA 6933		2.83926	1.34544	3.55729	0.0318873
1549	chr2	23565488	23565887	400	*	Intron (ENSMUST00000132484.6/76857, intron 1 of 10)	2	23511270	23571978	60709	2	76857	ENSMUST00000132827.7	6091	ENSMUSG00000026771	Spopl	speckle-type BTB/POZ protein-like		2.85586	1.35283	3.57587	0.0391858
1550	chr5	81568327	81568726	400	*	Intron (ENSMUST00000132375.7/319387, intron 8 of 24)	5	81645989	81688522	42534	1	319387	ENSMUST00000126227.1	-77263	ENSMUSG00000037605	Adgrl3	adhesion G protein-coupled receptor L3		2.83814	1.34544	3.55593	0.043144
1551	chr5	81407818	81408217	400	*	Intron (ENSMUST00000132375.7/319387, intron 4 of 24)	5	81310025	81796634	486610	1	319387	ENSMUST00000072521.10	97793	ENSMUSG00000037605	Adgrl3	adhesion G protein-coupled receptor L3		3.1239	1.46726	3.87479	0.0265569
1552	chr12	41145513	41145912	400	*	Intron (ENSMUST00000132121.7/93757, intron 4 of 6)	12	41068312	41110943	42632	1	93757	ENSMUST00000080160.3	77201	ENSMUSG00000056899	Immp2l	IMP2 inner mitochondrial membrane peptidase-like (S. cerevisiae)		3.13845	1.47405	3.8908	0.015514
1553	chr12	41102790	41103189	400	*	Intron (ENSMUST00000132121.7/93757, intron 3 of 6)	12	41068312	41110943	42632	1	93757	ENSMUST00000080160.3	34478	ENSMUSG00000056899	Immp2l	IMP2 inner mitochondrial membrane peptidase-like (S. cerevisiae)		3.13755	1.47405	3.88972	0.0173533
1554	chr1	8490398	8490797	400	*	Intron (ENSMUST00000132064.7/71096, intron 14 of 19)	1	8363183	8470520	107338	2	71096	ENSMUST00000115484.8	-19878	ENSMUSG00000025909	Sntg1	syntrophin, gamma 1		3.40284	1.58588	4.18204	0.00359988
1555	chr6	105802459	105802858	400	*	Intron (ENSMUST00000132044.1/269784, intron 2 of 2)	6	105924800	106674270	749471	1	269784	ENSMUST00000113260.7	-121942	ENSMUSG00000064293	Cntn4	contactin 4		3.13173	1.47405	3.88281	0.0197746
1556	chr6	105805321	105805720	400	*	Intron (ENSMUST00000132044.1/269784, intron 2 of 2)	6	105924800	106674270	749471	1	269784	ENSMUST00000113260.7	-119080	ENSMUSG00000064293	Cntn4	contactin 4		3.13128	1.47405	3.88227	0.0143323
1557	chr6	105789406	105789805	400	*	Intron (ENSMUST00000132044.1/269784, intron 2 of 2)	6	105677775	106699310	1021536	1	269784	ENSMUST00000089208.8	111631	ENSMUSG00000064293	Cntn4	contactin 4		3.12544	1.47405	3.87533	0.030279
1558	chr4	101299227	101299626	400	*	Intron (ENSMUST00000131864.1/ENSMUST00000131864.1, intron 2 of 2)	4	101152367	101265282	112916	2	16451	ENSMUST00000102781.9	-33945	ENSMUSG00000028530	Jak1	Janus kinase 1		2.84002	1.35283	3.55661	0.0472969
1559	chr2	13906147	13906546	400	*	Intron (ENSMUST00000131730.6/30963, intron 7 of 7)	2	13651021	13794064	143044	2	241230	ENSMUST00000003509.9	-112083	ENSMUSG00000003418	St8sia6	ST8 alpha-N-acetyl-neuraminide alpha-2,8-sialyltransferase 6		3.12498	1.47405	3.87479	0.0195186
1560	chr2	13927123	13927522	400	*	Intron (ENSMUST00000131730.6/30963, intron 7 of 7)	2	14026831	14056020	29190	2	30963	ENSMUST00000091429.11	128498	ENSMUSG00000063275	Hacd1	3-hydroxyacyl-CoA dehydratase 1		2.8221	1.34544	3.53639	0.0250403
1561	chr14	60149663	60150062	400	*	Intron (ENSMUST00000131670.2/50769, intron 1 of 6)	14	60042441	60197179	154739	2	50769	ENSMUST00000131670.2	47117	ENSMUSG00000021983	Atp8a2	ATPase, aminophospholipid transporter-like, class I, type 8A, member 2		3.12452	1.47405	3.87424	0.0222321
1562	chr2	64020645	64021044	400	*	Intron (ENSMUST00000131615.8/60344, intron 2 of 2)	2	63980447	64097988	117542	2	60344	ENSMUST00000126042.1	76944	ENSMUSG00000075324	Fign	fidgetin		3.12407	1.47405	3.8737	0.0310851
1563	chr2	135114253	135114652	400	*	Intron (ENSMUST00000131552.4/18795, intron 3 of 32)	2	135169573	135215616	46044	2	78805	ENSMUST00000138303.1	100964	ENSMUSG00000085247	4930545L23Rik	RIKEN cDNA 4930545L23 gene		3.13952	1.48081	3.8908	0.0260821
1564	chr2	134875950	134876349	400	*	Intron (ENSMUST00000131552.4/18795, intron 2 of 32)	2	134786530	135399675	613146	1	18795	ENSMUST00000070724.11	89420	ENSMUSG00000051177	Plcb1	phospholipase C, beta 1		2.83175	1.35283	3.54654	0.0424897
1565	chr2	114026574	114026973	400	*	Intron (ENSMUST00000131299.7/320846, intron 4 of 7)	2	114013745	114031451	17707	1	320846	ENSMUST00000134129.1	12829	ENSMUSG00000087694	Gjd2os	gap junction protein, delta 2 opposite strand		3.11046	1.47405	3.8575	0.0151722
1566	chr2	45384946	45385345	400	*	Intron (ENSMUST00000130773.1/ENSMUST00000130773.1, intron 1 of 1)	2	45116441	45117395	955	2	24136	ENSMUST00000238346.1	-267551	ENSMUSG00000026872	Zeb2	zinc finger E-box binding homeobox 2		3.1256	1.48081	3.87424	0.0213258
1567	chr18	57478149	57478548	400	*	Intron (ENSMUST00000130696.7/75084, intron 2 of 3)	18	57472453	57478132	5680	1	629147	ENSMUST00000209786.1	5696	ENSMUSG00000069372	Ctxn3	cortexin 3		3.37427	1.58588	4.14869	0.00590309
1568	chr2	106514514	106514913	400	*	Intron (ENSMUST00000130634.1/329483, intron 1 of 2)	2	106463823	106523103	59281	2	329483	ENSMUST00000130634.1	8190	ENSMUSG00000087226	Gm14015	predicted gene 14015		3.38651	1.59213	4.16195	0.00342553
1569	chr4	92541869	92542268	400	*	Intron (ENSMUST00000130501.1/ENSMUST00000130501.1, intron 2 of 2)	4	92144338	92147234	2897	2	69314	ENSMUST00000143542.1	-394635	ENSMUSG00000028533	Izumo3	IZUMO family member 3		3.38613	1.59213	4.1615	0.00824882
1570	chr11	16946469	16946868	400	*	Intron (ENSMUST00000130392.7/72735, intron 2 of 2)	11	16935322	16951042	15721	2	72735	ENSMUST00000123734.7	4174	ENSMUSG00000087060	Eldr	Egfr long non-coding downstream RNA		3.0887	1.46726	3.83285	0.0431454
1571	chr11	16941532	16941931	400	*	Intron (ENSMUST00000130392.7/72735, intron 2 of 2)	11	16935322	16951042	15721	2	72735	ENSMUST00000123734.7	9111	ENSMUSG00000087060	Eldr	Egfr long non-coding downstream RNA		2.81507	1.35283	3.52618	0.0418143
1572	chr11	65322302	65322701	400	*	Intron (ENSMUST00000130362.1/327946, intron 1 of 3)	11	65277654	65287833	10180	2	327946	ENSMUST00000128453.7	-34469	ENSMUSG00000085162	Gm12295	predicted gene 12295		3.09719	1.47405	3.84167	0.0159112
1573	chr15	4474048	4474447	400	*	Intron (ENSMUST00000130332.1/239318, intron 2 of 2)	15	4375504	4575553	200050	1	239318	ENSMUST00000061925.4	98544	ENSMUSG00000049148	Plcxd3	phosphatidylinositol-specific phospholipase C, X domain containing 3		3.09672	1.47405	3.84111	0.0138078
1574	chr18	56578449	56578848	400	*	Intron (ENSMUST00000130163.7/56698, intron 2 of 4)	18	56524722	56572951	48230	2	110695	ENSMUST00000174518.7	-5498	ENSMUSG00000053644	Aldh7a1	aldehyde dehydrogenase family 7, member A1		3.09672	1.47405	3.84111	0.0169438
1575	chr5	14083564	14083963	400	*	Intron (ENSMUST00000130116.1/20349, intron 1 of 15)	5	14025276	14256689	231414	1	20349	ENSMUST00000073957.7	58288	ENSMUSG00000063531	Sema3e	sema domain, immunoglobulin domain (Ig), short basic domain, secreted, (semaphorin) 3E		3.11201	1.48081	3.85805	0.0321275
1576	chr13	15623551	15623950	400	*	Intron (ENSMUST00000130065.7/14634, intron 4 of 11)	13	15463980	15730026	266047	1	14634	ENSMUST00000110510.3	159571	ENSMUSG00000021318	Gli3	GLI-Kruppel family member GLI3		3.07522	1.46726	3.81675	0.0256021
1577	chr4	88101815	88102214	400	*	Intron (ENSMUST00000129967.1/230393, intron 1 of 1)	4	88094645	88183044	88400	1	230393	ENSMUST00000161058.7	7170	ENSMUSG00000038368	Focad	focadhesin		3.0898	1.47405	3.83285	0.0296724
1578	chr4	89396554	89396953	400	*	Intron (ENSMUST00000129908.1/102633081, intron 3 of 3)	4	89381957	89399880	17924	1	102633081	ENSMUST00000129908.1	14597	ENSMUSG00000086035	Gm12610	predicted gene 12610		2.80608	1.35283	3.5152	0.049161
1579	chr8	86513131	86513530	400	*	Intron (ENSMUST00000129898.7/244562, intron 22 of 31)	8	86504583	86534747	30165	2	244562	ENSMUST00000156066.7	21217	ENSMUSG00000036872	Abcc12	ATP-binding cassette, sub-family C member 12		2.78773	1.34544	3.49439	0.0478958
1580	chr9	100817617	100818016	400	*	Intron (ENSMUST00000129269.7/20842, intron 9 of 33)	9	100834474	100849183	14710	1	20842	ENSMUST00000143150.1	-16458	ENSMUSG00000037286	Stag1	STAG1 cohesin complex component		3.0682	1.46726	3.80834	0.0236381
1581	chr10	39692806	39693205	400	*	Intron (ENSMUST00000129191.7/327744, intron 1 of 3)	10	39653897	39728181	74285	2	327744	ENSMUST00000136862.7	34976	ENSMUSG00000087177	E130307A14Rik	RIKEN cDNA E130307A14 gene		3.08285	1.47405	3.82454	0.0437953
1582	chr10	39698525	39698924	400	*	Intron (ENSMUST00000129191.7/327744, intron 1 of 3)	10	39653897	39728181	74285	2	327744	ENSMUST00000136862.7	29257	ENSMUSG00000087177	E130307A14Rik	RIKEN cDNA E130307A14 gene		2.79819	1.35283	3.50554	0.0385994
1583	chr1	66781556	66781955	400	*	Intron (ENSMUST00000129190.7/68691, intron 1 of 13)	1	66719248	66801210	81963	2	68691	ENSMUST00000129190.7	19255	ENSMUSG00000026004	Kansl1l	KAT8 regulatory NSL complex subunit 1-like		2.79704	1.35283	3.50413	0.0401913
1584	chr2	131502943	131503342	400	*	Intron (ENSMUST00000129143.7/228608, intron 1 of 3)	2	131508952	131512214	3263	1	228608	ENSMUST00000149180.1	-5610	ENSMUSG00000027333	Smox	spermine oxidase		2.77974	1.34544	3.48459	0.0439106
1585	chr11	9003818	9004217	400	*	Intron (ENSMUST00000129115.1/15574, intron 5 of 8)	11	8998739	9010678	11940	2	15574	ENSMUST00000146002.7	6461	ENSMUSG00000020413	Hus1	HUS1 checkpoint clamp component		2.77916	1.34544	3.48388	0.045933
1586	chr6	32849409	32849808	400	*	Intron (ENSMUST00000129069.7/66075, intron 2 of 4)	6	32792694	32819692	26999	2	66075	ENSMUST00000140446.1	-29717	ENSMUSG00000053768	Chchd3	coiled-coil-helix-coiled-coil-helix domain containing 3		2.77916	1.34544	3.48388	0.0478952
1587	chr11	86206153	86206552	400	*	Intron (ENSMUST00000128960.1/74038, intron 1 of 1)	11	86201383	86304443	103061	1	74038	ENSMUST00000143819.1	4770	ENSMUSG00000085208	Brip1os	BRCA1 interacting protein C-terminal helicase 1, opposite strand		3.33306	1.58588	4.10039	0.0169586
1588	chr1	192756029	192756428	400	*	Intron (ENSMUST00000128619.7/226861, intron 2 of 11)	1	192736411	192770992	34582	2	226861	ENSMUST00000192946.1	14564	ENSMUSG00000037375	Hhat	hedgehog acyltransferase		3.06932	1.47405	3.80834	0.0202469
1589	chr11	47687877	47688276	400	*	Intron (ENSMUST00000128558.1/ENSMUST00000128558.1, intron 1 of 2)	11	47351154	47637469	286316	2	24052	ENSMUST00000154578.7	-50408	ENSMUSG00000020354	Sgcd	sarcoglycan, delta (dystrophin-associated glycoprotein)		3.06885	1.47405	3.80777	0.0159359
1590	chrX	41551213	41551612	400	*	Intron (ENSMUST00000128197.7/53623, intron 5 of 11)	20	41610197	41621262	11066	1	53623	ENSMUST00000126843.1	-58585	ENSMUSG00000001986	Gria3	glutamate receptor, ionotropic, AMPA3 (alpha 3)		3.06885	1.47405	3.80777	0.0259396
1591	chrX	41526870	41527269	400	*	Intron (ENSMUST00000128197.7/53623, intron 4 of 11)	20	41610197	41621262	11066	1	53623	ENSMUST00000126843.1	-82928	ENSMUSG00000001986	Gria3	glutamate receptor, ionotropic, AMPA3 (alpha 3)		3.05309	1.46726	3.79023	0.0268011
1592	chr13	81288784	81289183	400	*	Intron (ENSMUST00000128120.1/110789, intron 1 of 7)	13	81106942	81342836	235895	2	110789	ENSMUST00000156631.1	53653	ENSMUSG00000069170	Adgrv1	adhesion G protein-coupled receptor V1		3.06837	1.47405	3.8072	0.0219065
1593	chr5	76744115	76744514	400	*	Intron (ENSMUST00000128112.7/320827, intron 1 of 3)	5	76752368	76873330	120963	1	320827	ENSMUST00000121160.7	-7854	ENSMUSG00000036377	Cracd	capping protein inhibiting regulator of actin		3.32719	1.58588	4.09349	0.0117615
1594	chr2	48454162	48454561	400	*	Intron (ENSMUST00000127672.1/ENSMUST00000127672.1, intron 1 of 5)	2	48814109	48903269	89161	1	11480	ENSMUST00000063886.3	-359548	ENSMUSG00000052155	Acvr2a	activin receptor IIA		3.04693	1.46726	3.78283	0.0364456
1595	chr8	121460778	121461177	400	*	Intron (ENSMUST00000127664.1/108148, intron 1 of 15)	8	121530828	121541869	11042	2	76405	ENSMUST00000182739.7	80692	ENSMUSG00000031809	1700018B08Rik	RIKEN cDNA 1700018B08 gene		3.04644	1.46726	3.78225	0.0394416
1596	chr8	120518691	120519090	400	*	Intron (ENSMUST00000127664.1/108148, intron 1 of 15)	8	120535857	120579480	43624	1	382034	ENSMUST00000120493.7	-16767	ENSMUSG00000031822	Gse1	genetic suppressor element 1, coiled-coil protein		3.07746	1.48081	3.81675	0.0345753
1597	chr8	124170308	124170707	400	*	Intron (ENSMUST00000127664.1/108148, intron 1 of 15)	8	124231391	124345722	114332	1	108148	ENSMUST00000034458.8	-60684	ENSMUSG00000089704	Galnt2	polypeptide N-acetylgalactosaminyltransferase 2		3.06132	1.47405	3.79874	0.0303771
1598	chr8	120301864	120302263	400	*	Intron (ENSMUST00000127664.1/108148, intron 1 of 15)	8	120228456	120553634	325179	1	382034	ENSMUST00000180448.2	73408	ENSMUSG00000031822	Gse1	genetic suppressor element 1, coiled-coil protein		2.78053	1.35283	3.48388	0.0374562
1599	chr8	121522389	121522788	400	*	Intron (ENSMUST00000127664.1/108148, intron 1 of 15)	8	121530828	121541869	11042	2	76405	ENSMUST00000182739.7	19081	ENSMUSG00000031809	1700018B08Rik	RIKEN cDNA 1700018B08 gene		2.78053	1.35283	3.48388	0.0462036
1600	chr8	122770903	122771302	400	*	Intron (ENSMUST00000127664.1/108148, intron 1 of 15)	8	122775486	122791281	15796	1	257633	ENSMUST00000212903.1	-4184	ENSMUSG00000015016	Acsf3	acyl-CoA synthetase family member 3		3.05471	1.47405	3.79081	0.0167635
1601	chr1	188018974	188019373	400	*	Intron (ENSMUST00000127489.7/26381, intron 3 of 3)	1	188006576	188008990	2415	2	320272	ENSMUST00000195397.1	-9984	ENSMUSG00000103577	9330162B11Rik	RIKEN cDNA 9330162B11 gene		3.03879	1.46726	3.77306	0.0436985
1602	chr1	187635092	187635491	400	*	Intron (ENSMUST00000127489.7/26381, intron 2 of 3)	1	187609696	187793742	184047	1	26381	ENSMUST00000152927.1	25396	ENSMUSG00000026610	Esrrg	estrogen-related receptor gamma		3.05422	1.47405	3.79023	0.01804
1603	chr4	8779769	8780168	400	*	Intron (ENSMUST00000127476.7/320790, intron 2 of 2)	4	8751438	8867224	115787	1	320790	ENSMUST00000170391.1	28331	ENSMUSG00000041235	Chd7	chromodomain helicase DNA binding protein 7		2.7725	1.35283	3.474	0.0491578
1604	chr18	38779504	38779903	400	*	Intron (ENSMUST00000127448.7/ENSMUST00000127448.7, intron 3 of 3)	18	38714400	38714513	114	1	102632739	ENSMUST00000190667.1	65104	NA	Gm19774	predicted gene, 19774		3.32184	1.59213	4.08609	0.00835023
1605	chrX	83350444	83350843	400	*	Intron (ENSMUST00000127295.7/13405, intron 3 of 6)	20	83486678	83487924	1247	2	100502723	ENSMUST00000049420.3	137081	ENSMUSG00000035522	Tsga8	testis specific gene A8		3.30387	1.58588	4.06603	0.0170325
1606	chrX	83316924	83317323	400	*	Intron (ENSMUST00000127295.7/13405, intron 2 of 6)	20	83486678	83487924	1247	2	100502723	ENSMUST00000049420.3	170601	ENSMUSG00000035522	Tsga8	testis specific gene A8		3.04042	1.47405	3.77364	0.0190865
1607	chr4	43092272	43092671	400	*	Intron (ENSMUST00000126878.1/22249, intron 1 of 1)	4	43115110	43237776	122667	1	22249	ENSMUST00000132310.8	-22439	ENSMUSG00000028456	Unc13b	unc-13 homolog B		2.76324	1.35283	3.46261	0.0318009
1608	chr4	5826763	5827162	400	*	Intron (ENSMUST00000126564.7/242297, intron 3 of 4)	4	5798084	5798531	448	1	242297	ENSMUST00000145365.1	28679	ENSMUSG00000049119	Fam110b	family with sequence similarity 110, member B		3.29666	1.58588	4.05753	0.0119401
1609	chr3	29602157	29602556	400	*	Intron (ENSMUST00000126420.6/75740, intron 6 of 11)	3	29636744	29636851	108	1	102466637	ENSMUST00000184317.1	-34188	ENSMUSG00000098315	Mir21b	microRNA 21b		2.74374	1.34544	3.44029	0.0413938
1610	chr2	146009851	146010250	400	*	Intron (ENSMUST00000126415.7/78774, intron 10 of 15)	2	146041494	146095688	54195	1	78774	ENSMUST00000155214.7	-31244	ENSMUSG00000037143	Cfap61	cilia and flagella associated protein 61		3.54669	1.69548	4.33148	0.00336178
1611	chr4	38595117	38595516	400	*	Intron (ENSMUST00000126314.1/102636968, intron 5 of 5)	4	38571667	38855483	283817	2	102636968	ENSMUST00000126314.1	259967	ENSMUSG00000085632	Gm12381	predicted gene 12381		3.04872	1.48081	3.78225	0.0189426
1612	chr4	38789989	38790388	400	*	Intron (ENSMUST00000126314.1/102636968, intron 1 of 5)	4	38571667	38855483	283817	2	102636968	ENSMUST00000126314.1	65095	ENSMUSG00000085632	Gm12381	predicted gene 12381		3.03225	1.47405	3.76381	0.0202334
1613	chr4	94173241	94173640	400	*	Intron (ENSMUST00000126270.1/ENSMUST00000126270.1, intron 2 of 5)	4	94549696	94556766	7071	2	67770	ENSMUST00000153294.1	383126	ENSMUSG00000028578	Caap1	caspase activity and apoptosis inhibitor 1		3.30402	1.59213	4.06508	0.0111007
1614	chr4	142022266	142022665	400	*	Intron (ENSMUST00000126231.1/78917, intron 1 of 1)	4	142017898	142028996	11099	1	78917	ENSMUST00000126231.1	4368	NA	4930455G09Rik	RIKEN cDNA 4930455G09 gene		2.75393	1.35283	3.45113	0.0424109
1615	chr6	61697669	61698068	400	*	Intron (ENSMUST00000126214.7/232035, intron 7 of 10)	6	61785111	61820121	35011	1	232035	ENSMUST00000203850.1	-87043	ENSMUSG00000039578	Ccser1	coiled-coil serine rich 1		2.75333	1.35283	3.4504	0.0415607
1616	chr6	62001458	62001857	400	*	Intron (ENSMUST00000126214.7/232035, intron 10 of 10)	6	61956689	62382865	426177	1	232035	ENSMUST00000232648.1	44769	ENSMUSG00000039578	Ccser1	coiled-coil serine rich 1		2.75333	1.35283	3.4504	0.0476635
1617	chr6	62279681	62280080	400	*	Intron (ENSMUST00000126214.7/232035, intron 10 of 10)	6	61956689	62382865	426177	1	232035	ENSMUST00000232648.1	322992	ENSMUSG00000039578	Ccser1	coiled-coil serine rich 1		3.285	1.58588	4.04376	0.0248354
1618	chr6	62166845	62167244	400	*	Intron (ENSMUST00000126214.7/232035, intron 10 of 10)	6	61956689	62382865	426177	1	232035	ENSMUST00000232648.1	210156	ENSMUSG00000039578	Ccser1	coiled-coil serine rich 1		3.02551	1.47405	3.75568	0.0281825
1619	chr6	62360484	62360883	400	*	Intron (ENSMUST00000126214.7/232035, intron 10 of 10)	6	61956689	62382865	426177	1	232035	ENSMUST00000232648.1	403795	ENSMUSG00000039578	Ccser1	coiled-coil serine rich 1		3.02551	1.47405	3.75568	0.0333869
1620	chr13	54656502	54656901	400	*	Intron (ENSMUST00000126071.8/76577, intron 10 of 10)	13	54651441	54655546	4106	1	76577	ENSMUST00000141915.1	5061	ENSMUSG00000025873	Faf2	Fas associated factor family member 2		3.00927	1.46726	3.73749	0.0494735
1621	chr18	74543651	74544050	400	*	Intron (ENSMUST00000125882.7/17919, intron 1 of 4)	18	74525140	74531124	5985	2	73606	ENSMUST00000152951.1	-12527	NA	1700120E14Rik	RIKEN cDNA 1700120E14 gene		3.52038	1.68966	4.30185	0.00390294
1622	chr18	74450356	74450755	400	*	Intron (ENSMUST00000125882.7/17919, intron 1 of 4)	18	74442607	74770805	328199	1	17919	ENSMUST00000121875.7	7749	ENSMUSG00000025885	Myo5b	myosin VB		3.54278	1.70128	4.326	0.00302953
1623	chr11	25808766	25809165	400	*	Intron (ENSMUST00000125773.7/70626, intron 2 of 5)	11	25647915	25769141	121227	2	70626	ENSMUST00000179180.1	-39625	NA	5730522E02Rik	RIKEN cDNA 5730522E02 gene		3.01873	1.47405	3.74751	0.0259714
1624	chr11	25918996	25919395	400	*	Intron (ENSMUST00000125773.7/70626, intron 2 of 5)	11	25647915	25769141	121227	2	70626	ENSMUST00000179180.1	-149855	NA	5730522E02Rik	RIKEN cDNA 5730522E02 gene		3.01824	1.47405	3.74691	0.0301855
1625	chr11	26036430	26036829	400	*	Intron (ENSMUST00000125773.7/70626, intron 1 of 5)	11	25849297	26081600	232304	2	70626	ENSMUST00000135168.1	44771	NA	5730522E02Rik	RIKEN cDNA 5730522E02 gene		3.01775	1.47405	3.74632	0.0244827
1626	chr11	83599841	83600240	400	*	Intron (ENSMUST00000125626.1/100504464, intron 1 of 8)	11	83587882	83593087	5206	2	20305	ENSMUST00000019071.3	-6754	ENSMUSG00000018927	Ccl6	C-C motif chemokine ligand 6		3.01093	1.47405	3.73809	0.0425941
1627	chr4	109579145	109579544	400	*	Intron (ENSMUST00000125237.1/ENSMUST00000125237.1, intron 1 of 2)	4	109505337	109531297	25961	2	67646	ENSMUST00000102725.10	-47848	ENSMUSG00000060491	4930522H14Rik	RIKEN cDNA 4930522H14 gene		3.2799	1.59213	4.03658	0.00856554
1628	chr13	76766028	76766427	400	*	Intron (ENSMUST00000125209.7/78771, intron 8 of 20)	13	76723687	76828840	105154	1	78771	ENSMUST00000137052.7	42341	ENSMUSG00000021596	Mctp1	multiple C2 domains, transmembrane 1		3.27381	1.59213	4.02937	0.0202899
1629	chr7	87952583	87952982	400	*	Intron (ENSMUST00000125009.8/108071, intron 4 of 9)	7	88278085	88310888	32804	1	13032	ENSMUST00000032779.11	-325103	ENSMUSG00000030560	Ctsc	cathepsin C		3.00259	1.47405	3.72801	0.0479277
1630	chr11	90200576	90200975	400	*	Intron (ENSMUST00000124877.2/ENSMUST00000124877.2, intron 1 of 3)	11	90188175	90266146	77972	1	67468	ENSMUST00000211334.1	12401	ENSMUSG00000003948	Mmd	monocyte to macrophage differentiation-associated		2.9871	1.46726	3.71068	0.0472363
1631	chr4	25101048	25101447	400	*	Intron (ENSMUST00000124792.1/ENSMUST00000124792.1, intron 2 of 4)	4	24973419	25009233	35815	1	81006	ENSMUST00000038920.1	127629	ENSMUSG00000040372	Gpr63	G protein-coupled receptor 63		3.26769	1.59213	4.02212	0.0145402
1632	chr4	25221898	25222297	400	*	Intron (ENSMUST00000124792.1/ENSMUST00000124792.1, intron 2 of 4)	4	25199908	25242876	42969	2	57756	ENSMUST00000029922.13	20579	ENSMUSG00000028259	Fhl5	four and a half LIM domains 5		3.01161	1.48081	3.73749	0.0437431
1633	chr4	21962869	21963268	400	*	Intron (ENSMUST00000124440.7/76132, intron 2 of 3)	4	21958456	21960807	2352	1	76132	ENSMUST00000155220.1	4413	ENSMUSG00000028246	Faxc	failed axon connections homolog		2.99571	1.47405	3.71967	0.0165461
1634	chr4	5786728	5787127	400	*	Intron (ENSMUST00000124256.7/242297, intron 3 of 3)	4	5798084	5798531	448	1	242297	ENSMUST00000145365.1	-10957	ENSMUSG00000049119	Fam110b	family with sequence similarity 110, member B		2.99571	1.47405	3.71967	0.0262576
1635	chr7	132017209	132017608	400	*	Intron (ENSMUST00000124096.7/14183, intron 2 of 6)	7	132032687	132049118	16432	2	55987	ENSMUST00000209155.1	31510	ENSMUSG00000030862	Cpxm2	carboxypeptidase X, M14 family member 2		2.99571	1.47405	3.71967	0.0267823
1636	chr7	131618208	131618607	400	*	Intron (ENSMUST00000124096.7/14183, intron 2 of 6)	7	131560710	131571164	10455	1	12237	ENSMUST00000207442.1	57498	ENSMUSG00000066979	Bub3	BUB3 mitotic checkpoint protein		2.97964	1.46726	3.70164	0.0400873
1637	chr7	131404293	131404692	400	*	Intron (ENSMUST00000124096.7/14183, intron 2 of 6)	7	131392526	131410378	17853	2	67143	ENSMUST00000154602.7	5686	ENSMUSG00000040167	Ikzf5	IKAROS family zinc finger 5		3.49978	1.69548	4.27688	0.00549215
1638	chr7	133102695	133103094	400	*	Intron (ENSMUST00000124096.7/14183, intron 1 of 6)	7	133025720	133111791	86072	2	13017	ENSMUST00000155996.8	8697	ENSMUSG00000030970	Ctbp2	C-terminal binding protein 2		3.2603	1.59213	4.01335	0.0365014
1639	chr7	87253306	87253705	400	*	Intron (ENSMUST00000124057.7/50490, intron 3 of 5)	7	87246812	87398340	151529	1	50490	ENSMUST00000144267.1	6494	ENSMUSG00000030562	Nox4	NADPH oxidase 4		2.71848	1.35283	3.40728	0.041172
1640	chr4	46323840	46324239	400	*	Intron (ENSMUST00000123933.7/ENSMUST00000123933.7, intron 3 of 4)	4	46343609	46346412	2804	1	110805	ENSMUST00000095097.2	-19370	ENSMUSG00000070990	Foxe1	forkhead box E1		2.98829	1.47405	3.71068	0.0370548
1641	chr2	46426661	46427060	400	*	Intron (ENSMUST00000123911.1/ENSMUST00000123911.1, intron 1 of 2)	2	45696800	45698067	1268	1	69405	ENSMUST00000134308.1	729861	ENSMUSG00000086202	1700019E08Rik	RIKEN cDNA 1700019E08 gene		3.24112	1.58588	3.99174	0.0126507
1642	chr4	44191939	44192338	400	*	Intron (ENSMUST00000123844.7/73469, intron 1 of 3)	4	44126215	44168339	42125	2	73469	ENSMUST00000045793.14	-23600	ENSMUSG00000035696	Rnf38	ring finger protein 38		2.98779	1.47405	3.71007	0.0459616
1643	chr3	114104687	114105086	400	*	Intron (ENSMUST00000123619.7/12814, intron 13 of 14)	3	114129389	114152706	23318	1	12814	ENSMUST00000211802.1	-24303	ENSMUSG00000027966	Col11a1	collagen, type XI, alpha 1		3.25454	1.59213	4.00651	0.0068312
1644	chr10	74032860	74033259	400	*	Intron (ENSMUST00000123398.8/11994, intron 4 of 13)	10	73947056	74646168	699113	1	11994	ENSMUST00000195531.5	85804	ENSMUSG00000052613	Pcdh15	protocadherin 15		2.98083	1.47405	3.70164	0.0426052
1645	chr10	73984033	73984432	400	*	Intron (ENSMUST00000123398.8/11994, intron 4 of 13)	10	73947056	74646168	699113	1	11994	ENSMUST00000195531.5	36977	ENSMUSG00000052613	Pcdh15	protocadherin 15		3.22943	1.58588	3.97784	0.0201483
1646	chr10	73832892	73833291	400	*	Intron (ENSMUST00000123398.8/11994, intron 3 of 13)	10	73821943	74507600	685658	1	11994	ENSMUST00000177420.6	10949	ENSMUSG00000052613	Pcdh15	protocadherin 15		3.22815	1.58588	3.97631	0.0266872
1647	chr2	169917976	169918375	400	*	Intron (ENSMUST00000123300.2/228911, intron 1 of 1)	2	169885835	169913093	27259	1	228911	ENSMUST00000140699.1	32141	ENSMUSG00000047907	Tshz2	teashirt zinc finger family member 2		3.24212	1.59213	3.99174	0.0148769
1648	chr1	81322822	81323221	400	*	Intron (ENSMUST00000123285.1/241134, intron 6 of 6)	1	81077583	81341764	264182	1	241134	ENSMUST00000123285.1	245239	ENSMUSG00000054976	Nyap2	neuronal tyrosine-phophorylated phosphoinositide 3-kinase adaptor 2		2.97333	1.47405	3.69253	0.025169
1649	chr2	105715479	105715878	400	*	Intron (ENSMUST00000122965.7/77766, intron 9 of 9)	2	105692483	105693125	643	1	18508	ENSMUST00000147946.1	22996	ENSMUSG00000027168	Pax6	paired box 6		2.97282	1.47405	3.69191	0.0338379
1650	chr11	7184863	7185262	400	*	Intron (ENSMUST00000122910.2/100041347, intron 2 of 3)	11	7183153	7188569	5417	2	100041347	ENSMUST00000122910.2	3307	ENSMUSG00000087512	Ccdc201	coiled coil domain 201		2.97282	1.47405	3.69191	0.0343885
1651	chr13	37803311	37803710	400	*	Intron (ENSMUST00000122842.7/68750, intron 1 of 3)	13	37825975	37893826	67852	1	68750	ENSMUST00000138043.7	-22265	ENSMUSG00000039087	Rreb1	ras responsive element binding protein 1		2.95649	1.46726	3.67352	0.0333806
1652	chr5	86319443	86319842	400	*	Intron (ENSMUST00000122377.1/231382, intron 2 of 4)	5	86302217	86327736	25520	2	231382	ENSMUST00000122377.1	7894	ENSMUSG00000061259	Tmprss11d	transmembrane protease, serine 11d		2.95649	1.46726	3.67352	0.0415218
1653	chr6	83357261	83357660	400	*	Intron (ENSMUST00000122216.7/78653, intron 3 of 3)	6	83353313	83359247	5935	1	78653	ENSMUST00000148875.1	3948	ENSMUSG00000045160	Bola3	bolA family member 3		3.23544	1.59213	3.9838	0.0131482
1654	chr6	96571393	96571792	400	*	Intron (ENSMUST00000122120.7/320265, intron 3 of 4)	6	96164497	96166243	1747	2	78482	ENSMUST00000090061.5	-405150	ENSMUSG00000072878	Nup50l	nucleoporin 50 like		2.69982	1.35283	3.38409	0.0359873
1655	chr6	96457300	96457699	400	*	Intron (ENSMUST00000122120.7/320265, intron 2 of 4)	6	96164497	96166243	1747	2	78482	ENSMUST00000090061.5	-291057	ENSMUSG00000072878	Nup50l	nucleoporin 50 like		2.69982	1.35283	3.38409	0.0475322
1656	chr13	109189049	109189448	400	*	Intron (ENSMUST00000122041.7/238871, intron 3 of 16)	13	109260654	109951364	690711	1	238871	ENSMUST00000153234.7	-71206	ENSMUSG00000021699	Pde4d	phosphodiesterase 4D, cAMP specific		2.69982	1.35283	3.38409	0.0497334
1657	chr13	109131929	109132328	400	*	Intron (ENSMUST00000122041.7/238871, intron 3 of 16)	13	109116641	109951387	834747	1	238871	ENSMUST00000120671.7	15288	ENSMUSG00000021699	Pde4d	phosphodiesterase 4D, cAMP specific		3.46776	1.69548	4.23943	0.00341632
1658	chr13	108921756	108922155	400	*	Intron (ENSMUST00000122041.7/238871, intron 2 of 16)	13	108860166	109951344	1091179	1	238871	ENSMUST00000177907.7	61590	ENSMUSG00000021699	Pde4d	phosphodiesterase 4D, cAMP specific		3.21636	1.58588	3.96226	0.0251177
1659	chr8	61634859	61635258	400	*	Intron (ENSMUST00000121493.8/72333, intron 9 of 19)	8	61511433	61591142	79710	2	72333	ENSMUST00000121200.8	-43717	ENSMUSG00000058056	Palld	palladin, cytoskeletal associated protein		3.2155	1.58588	3.96123	0.0142655
1660	chr8	61654618	61655017	400	*	Intron (ENSMUST00000121493.8/72333, intron 9 of 19)	8	61511433	61591142	79710	2	72333	ENSMUST00000121200.8	-63476	ENSMUSG00000058056	Palld	palladin, cytoskeletal associated protein		3.2155	1.58588	3.96123	0.0259597
1661	chr3	52029146	52029545	400	*	Intron (ENSMUST00000121440.3/433586, intron 1 of 4)	3	51685907	52105076	419170	2	433586	ENSMUST00000121440.3	75531	ENSMUSG00000061143	Maml3	mastermind like transcriptional coactivator 3		2.9577	1.47405	3.67352	0.0363166
1662	chr11	75839227	75839626	400	*	Intron (ENSMUST00000121287.7/380714, intron 6 of 8)	11	75768966	75796049	27084	2	13447	ENSMUST00000021209.7	-43178	ENSMUSG00000020848	Doc2b	double C2, beta		2.9577	1.47405	3.67352	0.0487613
1663	chr7	107582291	107582690	400	*	Intron (ENSMUST00000120990.1/244198, intron 2 of 2)	7	107595207	107657644	62438	1	19024	ENSMUST00000207852.1	-12517	ENSMUSG00000036528	Ppfibp2	PTPRF interacting protein, binding protein 2 (liprin beta 2)		2.9412	1.46726	3.65489	0.0478358
1664	chr6	21805401	21805800	400	*	Intron (ENSMUST00000120965.7/269831, intron 5 of 6)	6	21799950	21851914	51965	2	269831	ENSMUST00000134635.1	46114	ENSMUSG00000029669	Tspan12	tetraspanin 12		3.2023	1.58588	3.94547	0.026209
1665	chr1	53948110	53948509	400	*	Intron (ENSMUST00000120904.7/329152, intron 3 of 28)	1	53839017	53866512	27496	2	329152	ENSMUST00000152870.1	-81598	ENSMUSG00000042807	Hecw2	HECT, C2 and WW domain containing E3 ubiquitin protein ligase 2		2.95008	1.47405	3.66424	0.0335638
1666	chr1	53980600	53980999	400	*	Intron (ENSMUST00000120904.7/329152, intron 2 of 28)	1	53839017	53866512	27496	2	329152	ENSMUST00000152870.1	-114088	ENSMUSG00000042807	Hecw2	HECT, C2 and WW domain containing E3 ubiquitin protein ligase 2		2.95008	1.47405	3.66424	0.0422474
1667	chr1	140433702	140434101	400	*	Intron (ENSMUST00000120709.7/240776, intron 12 of 26)	1	140443101	140523218	80118	1	240776	ENSMUST00000145077.2	-9000	ENSMUSG00000052726	Kcnt2	potassium channel, subfamily T, member 2		2.94957	1.47405	3.66361	0.0358229
1668	chr1	140301607	140302006	400	*	Intron (ENSMUST00000120709.7/240776, intron 1 of 26)	1	140246207	140610079	363873	1	240776	ENSMUST00000119786.7	55400	ENSMUSG00000052726	Kcnt2	potassium channel, subfamily T, member 2		2.6809	1.35283	3.36051	0.046744
1669	chr1	140298003	140298402	400	*	Intron (ENSMUST00000120709.7/240776, intron 1 of 26)	1	140246207	140610079	363873	1	240776	ENSMUST00000119786.7	51796	ENSMUSG00000052726	Kcnt2	potassium channel, subfamily T, member 2		3.1963	1.58588	3.93831	0.0281888
1670	chr8	60997518	60997917	400	*	Intron (ENSMUST00000120689.7/18004, intron 1 of 33)	8	60993265	61130908	137644	1	18004	ENSMUST00000211672.1	4253	ENSMUSG00000031644	Nek1	NIMA (never in mitosis gene a)-related expressed kinase 1		3.44082	1.69548	4.20783	0.0169426
1671	chr10	86273000	86273399	400	*	Intron (ENSMUST00000120638.7/27204, intron 6 of 13)	10	86300372	86349506	49135	1	21859	ENSMUST00000020234.13	-26973	ENSMUSG00000020044	Timp3	tissue inhibitor of metalloproteinase 3		2.95891	1.48081	3.67352	0.0269983
1672	chr10	21940827	21941226	400	*	Intron (ENSMUST00000120509.7/20393, intron 2 of 13)	10	21928470	21990402	61933	1	20393	ENSMUST00000124203.1	12357	ENSMUSG00000019970	Sgk1	serum/glucocorticoid regulated kinase 1		2.94294	1.47405	3.65553	0.0323293
1673	chr10	3847208	3847607	400	*	Intron (ENSMUST00000120274.7/213783, intron 2 of 16)	10	3834964	3919422	84459	1	213783	ENSMUST00000238840.1	12244	ENSMUSG00000040624	Plekhg1	pleckstrin homology domain containing, family G (with RhoGef domain) member 1		2.9419	1.47405	3.65426	0.0346636
1674	chrX	135728893	135729292	400	*	Intron (ENSMUST00000120148.1/ENSMUST00000120148.1, intron 4 of 4)	20	135718667	135725261	6595	2	78478	ENSMUST00000113154.7	-3632	ENSMUSG00000060726	Tmsb15a	thymosin beta 15a		2.9419	1.47405	3.65426	0.0462606
1675	chrX	59265955	59266354	400	*	Intron (ENSMUST00000119833.7/14168, intron 2 of 5)	20	59062145	59166164	104020	2	14168	ENSMUST00000119306.1	-99791	ENSMUSG00000031137	Fgf13	fibroblast growth factor 13		3.18941	1.58588	3.93006	0.0162889
1676	chr16	57272903	57273302	400	*	Intron (ENSMUST00000119407.7/71027, intron 6 of 7)	16	57266410	57292851	26442	2	71027	ENSMUST00000023434.14	19549	ENSMUSG00000022753	Tmem30c	transmembrane protein 30C		3.19689	1.59213	3.93779	0.0213917
1677	chr4	20681145	20681544	400	*	Intron (ENSMUST00000119374.7/269513, intron 1 of 5)	4	20118874	20778567	659694	2	269513	ENSMUST00000119374.7	97023	ENSMUSG00000055761	Nkain3	Na+/K+ transporting ATPase interacting 3		2.9342	1.47405	3.64485	0.0466787
1678	chr4	20746743	20747142	400	*	Intron (ENSMUST00000119374.7/269513, intron 1 of 5)	4	20118874	20778567	659694	2	269513	ENSMUST00000119374.7	31425	ENSMUSG00000055761	Nkain3	Na+/K+ transporting ATPase interacting 3		3.17685	1.58588	3.91501	0.0162861
1679	chr4	20657293	20657692	400	*	Intron (ENSMUST00000119374.7/269513, intron 1 of 5)	4	20118874	20778567	659694	2	269513	ENSMUST00000119374.7	120875	ENSMUSG00000055761	Nkain3	Na+/K+ transporting ATPase interacting 3		3.17685	1.58588	3.91501	0.0305374
1680	chr9	40460107	40460506	400	*	Intron (ENSMUST00000119373.8/235283, intron 1 of 20)	9	40293233	40455764	162532	2	235283	ENSMUST00000045682.6	-4343	ENSMUSG00000040111	Gramd1b	GRAM domain containing 1B		2.66237	1.35283	3.33733	0.0389777
1681	chr3	32025839	32026238	400	*	Intron (ENSMUST00000119310.7/72413, intron 1 of 4)	3	31902703	32200180	297478	1	72413	ENSMUST00000119970.7	123136	ENSMUSG00000037610	Kcnmb2	potassium large conductance calcium-activated channel, subfamily M, beta member 2		2.92698	1.47405	3.63602	0.0168181
1682	chr1	68504636	68505035	400	*	Intron (ENSMUST00000119142.7/13869, intron 3 of 27)	1	68298150	68330216	32067	2	13869	ENSMUST00000126682.1	-174420	ENSMUSG00000062209	Erbb4	erb-b2 receptor tyrosine kinase 4		2.92698	1.47405	3.63602	0.0352811
1683	chr1	68317838	68318237	400	*	Intron (ENSMUST00000119142.7/13869, intron 12 of 27)	1	68298150	68330216	32067	2	13869	ENSMUST00000126682.1	11979	ENSMUSG00000062209	Erbb4	erb-b2 receptor tyrosine kinase 4		2.92698	1.47405	3.63602	0.0450272
1684	chr1	68980878	68981277	400	*	Intron (ENSMUST00000119142.7/13869, intron 1 of 27)	1	68032186	69107756	1075571	2	13869	ENSMUST00000119142.7	126479	ENSMUSG00000062209	Erbb4	erb-b2 receptor tyrosine kinase 4		2.92645	1.47405	3.63538	0.0261842
1685	chrX	101541688	101542087	400	*	Intron (ENSMUST00000118878.7/270627, intron 5 of 37)	20	101532759	101601034	68276	1	270627	ENSMUST00000143908.7	8929	ENSMUSG00000031314	Taf1	TATA-box binding protein associated factor 1		2.92645	1.47405	3.63538	0.0297939
1686	chr13	89021708	89022107	400	*	Intron (ENSMUST00000118731.7/13612, intron 3 of 9)	13	88821642	89323223	501582	1	13612	ENSMUST00000043111.6	200066	ENSMUSG00000034488	Edil3	EGF-like repeats and discoidin I-like domains 3		2.92645	1.47405	3.63538	0.0348002
1687	chr6	67469342	67469741	400	*	Intron (ENSMUST00000118364.1/209590, intron 5 of 10)	6	67422932	67491855	68924	2	209590	ENSMUST00000118364.1	22114	ENSMUSG00000049093	Il23r	interleukin 23 receptor		2.92645	1.47405	3.63538	0.0456883
1688	chr3	51742195	51742594	400	*	Intron (ENSMUST00000118075.6/433586, intron 1 of 3)	3	51685907	51796536	110630	2	433586	ENSMUST00000118075.6	53942	ENSMUSG00000061143	Maml3	mastermind like transcriptional coactivator 3		2.92593	1.47405	3.63474	0.0380062
1689	chr13	54518491	54518890	400	*	Intron (ENSMUST00000118072.7/319719, intron 1 of 8)	13	54512145	54524259	12115	1	319719	ENSMUST00000123852.1	6346	ENSMUSG00000043183	Simc1	SUMO-interacting motifs containing 1		2.90958	1.46726	3.61625	0.0478305
1690	chr16	74071971	74072370	400	*	Intron (ENSMUST00000117785.8/268902, intron 2 of 27)	16	73982101	74027889	45789	2	268902	ENSMUST00000147408.2	-44082	ENSMUSG00000052516	Robo2	roundabout guidance receptor 2		2.91814	1.47405	3.6252	0.0448855
1691	chr16	74085618	74086017	400	*	Intron (ENSMUST00000117785.8/268902, intron 2 of 27)	16	73982101	74027889	45789	2	268902	ENSMUST00000147408.2	-57729	ENSMUSG00000052516	Robo2	roundabout guidance receptor 2		2.91814	1.47405	3.6252	0.0490371
1692	chr9	114020914	114021313	400	*	Intron (ENSMUST00000117537.7/72179, intron 1 of 15)	9	113978037	114026726	48690	2	72179	ENSMUST00000143180.7	5413	ENSMUSG00000032507	Fbxl2	F-box and leucine-rich repeat protein 2		3.40783	1.69548	4.16897	0.00442062
1693	chr8	63224235	63224634	400	*	Intron (ENSMUST00000117377.7/72902, intron 5 of 10)	8	62951925	62967287	15363	1	72902	ENSMUST00000141513.1	272310	ENSMUSG00000054162	Spock3	sparc/osteonectin, cwcv and kazal-like domains proteoglycan 3		3.16373	1.58588	3.89927	0.0264381
1694	chr8	62995596	62995995	400	*	Intron (ENSMUST00000117377.7/72902, intron 2 of 10)	8	62951925	62967287	15363	1	72902	ENSMUST00000141513.1	43671	ENSMUSG00000054162	Spock3	sparc/osteonectin, cwcv and kazal-like domains proteoglycan 3		2.65301	1.35283	3.3256	0.0499039
1695	chr8	63090894	63091293	400	*	Intron (ENSMUST00000117377.7/72902, intron 2 of 10)	8	62951925	62967287	15363	1	72902	ENSMUST00000141513.1	138969	ENSMUSG00000054162	Spock3	sparc/osteonectin, cwcv and kazal-like domains proteoglycan 3		2.92769	1.48081	3.63538	0.0468435
1696	chr10	4154106	4154505	400	*	Intron (ENSMUST00000117291.7/270685, intron 27 of 27)	10	4206426	4213114	6689	2	102632515	ENSMUST00000213553.1	58609	ENSMUSG00000111266	Gm30570	predicted gene, 30570		3.17135	1.59213	3.90716	0.0101194
1697	chr5	122337531	122337930	400	*	Intron (ENSMUST00000117263.7/231724, intron 6 of 12)	5	122325506	122351294	25789	2	231724	ENSMUST00000149600.7	13364	ENSMUSG00000038569	Rad9b	RAD9 checkpoint clamp component B		3.15713	1.58588	3.89133	0.02901
1698	chr8	118754138	118754537	400	*	Intron (ENSMUST00000117160.1/12554, intron 3 of 13)	8	119151465	119242356	90892	1	12554	ENSMUST00000212476.1	-396928	ENSMUSG00000031841	Cdh13	cadherin 13		3.17091	1.59213	3.90663	0.0164425
1699	chr18	51151152	51151551	400	*	Intron (ENSMUST00000116639.3/71373, intron 1 of 1)	18	51117738	51420044	302307	1	71373	ENSMUST00000235541.1	33414	ENSMUSG00000073565	Prr16	proline rich 16		2.91084	1.47405	3.61625	0.0397899
1700	chr18	51175839	51176238	400	*	Intron (ENSMUST00000116639.3/71373, intron 1 of 1)	18	51117738	51420044	302307	1	71373	ENSMUST00000235541.1	58101	ENSMUSG00000073565	Prr16	proline rich 16		2.6436	1.35283	3.31377	0.0451911
1701	chrX_GL456233_random	220550	220949	400	*	Intron (ENSMUST00000115964.2/192289, intron 2 of 7)	40	159647	334183	174537	1	192289	ENSMUST00000115964.2	60903	NA	Tmlhe	trimethyllysine hydroxylase, epsilon		3.16478	1.59213	3.89927	0.0175677
1702	chr16	10720282	10720681	400	*	Intron (ENSMUST00000115824.9/74374, intron 22 of 23)	16	10782240	10785536	3297	2	12703	ENSMUST00000229866.1	64855	ENSMUSG00000038037	Socs1	suppressor of cytokine signaling 1		3.16434	1.59213	3.89873	0.0255559
1703	chr18	25608893	25609292	400	*	Intron (ENSMUST00000115816.2/108013, intron 2 of 12)	18	25487268	25501239	13972	2	108013	ENSMUST00000226091.1	-107654	ENSMUSG00000024268	Celf4	CUGBP, Elav-like family member 4		2.9035	1.47405	3.60724	0.047712
1704	chr18	25668775	25669174	400	*	Intron (ENSMUST00000115816.2/108013, intron 2 of 12)	18	25504220	25752692	248473	2	108013	ENSMUST00000225927.1	83518	ENSMUSG00000024268	Celf4	CUGBP, Elav-like family member 4		2.90296	1.47405	3.60659	0.0430728
1705	chr18	30280691	30281090	400	*	Intron (ENSMUST00000115812.9/225326, intron 3 of 24)	18	30272927	30348120	75194	1	225326	ENSMUST00000131405.1	7764	ENSMUSG00000033628	Pik3c3	phosphatidylinositol 3-kinase catalytic subunit type 3		2.90296	1.47405	3.60659	0.0452456
1706	chrX	7311116	7311515	400	*	Intron (ENSMUST00000115746.7/12728, intron 3 of 14)	20	7212991	7319170	106180	2	12728	ENSMUST00000132126.1	7655	ENSMUSG00000004317	Clcn5	chloride channel, voltage-sensitive 5		3.15684	1.59213	3.88972	0.027342
1707	chr9	3819144	3819543	400	*	Intron (ENSMUST00000115733.2/234889, intron 6 of 7)	9	3532888	3761177	228290	1	234889	ENSMUST00000213060.1	286256	ENSMUSG00000041624	Gucy1a2	guanylate cyclase 1, soluble, alpha 2		3.15684	1.59213	3.88972	0.0296767
1708	chr17	8742389	8742788	400	*	Intron (ENSMUST00000115715.7/23984, intron 1 of 21)	17	8757018	8899193	142176	1	23984	ENSMUST00000233652.1	-14230	ENSMUSG00000023868	Pde10a	phosphodiesterase 10A		3.14293	1.58588	3.87424	0.0294347
1709	chr18	39461682	39462081	400	*	Intron (ENSMUST00000115567.7/14815, intron 2 of 8)	18	39414482	39487232	72751	2	14815	ENSMUST00000097592.8	25151	ENSMUSG00000024431	Nr3c1	nuclear receptor subfamily 3, group C, member 1		2.89505	1.47405	3.59686	0.0411461
1710	chr6	5818762	5819161	400	*	Intron (ENSMUST00000115556.7/13426, intron 6 of 16)	6	5757419	5784898	27480	1	13426	ENSMUST00000204149.1	61343	ENSMUSG00000029757	Dync1i1	dynein cytoplasmic 1 intermediate chain 1		2.89505	1.47405	3.59686	0.0452876
1711	chr6	5923360	5923759	400	*	Intron (ENSMUST00000115556.7/13426, intron 10 of 16)	6	5963909	5977393	13485	2	72249	ENSMUST00000130004.1	53634	ENSMUSG00000085416	1700019G24Rik	RIKEN cDNA 1700019G24 gene		3.1511	1.59213	3.88281	0.0188939
1712	chr6	8041243	8041642	400	*	Intron (ENSMUST00000115537.1/213945, intron 27 of 34)	6	8021290	8022766	1477	2	213945	ENSMUST00000134731.1	-18477	ENSMUSG00000068794	Col28a1	collagen, type XXVIII, alpha 1		3.15065	1.59213	3.88227	0.0217336
1713	chr6	14994614	14995013	400	*	Intron (ENSMUST00000115477.7/114142, intron 2 of 18)	6	14903457	15196959	293503	1	114142	ENSMUST00000156883.2	91157	ENSMUSG00000029563	Foxp2	forkhead box P2		3.15065	1.59213	3.88227	0.0256355
1714	chr5	5029772	5030171	400	*	Intron (ENSMUST00000115451.7/18647, intron 8 of 13)	5	4931690	5036516	104827	2	18647	ENSMUST00000156660.1	6345	ENSMUSG00000028926	Cdk14	cyclin dependent kinase 14		3.13668	1.58588	3.86672	0.0286948
1715	chr5	5222115	5222514	400	*	Intron (ENSMUST00000115451.7/18647, intron 3 of 13)	5	5184560	5195355	10796	2	18647	ENSMUST00000171119.1	-26760	ENSMUSG00000028926	Cdk14	cyclin dependent kinase 14		3.13623	1.58588	3.86617	0.023533
1716	chr5	4905538	4905937	400	*	Intron (ENSMUST00000115451.7/18647, intron 11 of 13)	5	4931690	5036516	104827	2	18647	ENSMUST00000156660.1	130579	ENSMUSG00000028926	Cdk14	cyclin dependent kinase 14		3.13623	1.58588	3.86617	0.0375953
1717	chrX	20515447	20515846	400	*	Intron (ENSMUST00000115384.8/382207, intron 12 of 12)	20	20549787	20562089	12303	1	19733	ENSMUST00000023832.6	-33941	ENSMUSG00000023070	Rgn	regucalcin		3.12949	1.58588	3.85805	0.0260159
1718	chr6	27477985	27478384	400	*	Intron (ENSMUST00000115323.7/14823, intron 7 of 10)	6	27936655	27936750	96	2	735266	ENSMUST00000102113.1	458366	ENSMUSG00000076067	Mir592	microRNA 592		3.12949	1.58588	3.85805	0.0398744
[truncated: 1,477 more rows]
